# Supplementary material for: Analysis of Brugada syndrome loci reveals that fine-mapping clustered GWAS hits enhances the annotation of disease-relevant variants
Source: Cell Rep Med. 2021 Apr 20;2(4):100250. doi: 10.1016/j.xcrm.2021.100250 (PMC8080235; doi:10.1016/j.xcrm.2021.100250)
Supplement: Data S1 — Tables S1–S8 [file mmc2.zip]

Archive with 18 entries (17 files):
- Data S1/
- __MACOSX/._Data S1
- Data S1/Table_S5_Frequency haplotypes.xlsx
- __MACOSX/Data S1/._Table_S5_Frequency haplotypes.xlsx
- __MACOSX/Data S1/._Table_S6_logistic regressions_HAPs and SNVs.xlsx
- Data S1/Table_S3_sequencing_details.xlsx
- __MACOSX/Data S1/._Table_S3_sequencing_details.xlsx
- Data S1/Table_S1_Haplotype blocks and boundaries.xlsx
- __MACOSX/Data S1/._Table_S1_Haplotype blocks and boundaries.xlsx
- Data S1/Table_S8_Hap1_and_BrS_phenotype.xlsx
- __MACOSX/Data S1/._Table_S8_Hap1_and_BrS_phenotype.xlsx
- Data S1/Table_S2_Genotyped regions.xlsx
- __MACOSX/Data S1/._Table_S2_Genotyped regions.xlsx
- Data S1/Table_S7_Genotypes_and_BrS.xlsx
- __MACOSX/Data S1/._Table_S7_Genotypes_and_BrS.xlsx
- Data S1/Table_S4_significant_SNVs.xlsx
- __MACOSX/Data S1/._Table_S4_significant_SNVs.xlsx
- Data S1/Table_S6_logistic regressions_HAPs and SNVs.xlsx
