# Supplementary material for: Analysis of Brugada syndrome loci reveals that fine-mapping clustered GWAS hits enhances the annotation of disease-relevant variants
Source: Cell Rep Med. 2021 Apr 20;2(4):100250. doi: 10.1016/j.xcrm.2021.100250 (PMC8080235; doi:10.1016/j.xcrm.2021.100250)
Supplement: Data S1 — Tables S1–S8 [file mmc2.zip › Data S1/Table_S5_Frequency haplotypes.xlsx]

## Sheet: Frequency haplotypes
Table S5. Frequency distribution of phased haplotypes (Hap1-Hap15) in Brugada syndrome, 1KG-NFE, Wellderly-NFE, GTEx-NFE and NFE subpopulations from 1KG. Related to Figures 3D, 4A and B.
Frequency distribution of phased haplotypes (Hap1-Hap15) in Brugada syndrome, 1KG-NFE, Wellderly-NFE and GTEx-NFE. Related to Figure 3D.
	BrS (%)	1KG NFE (%)	Wdy-NFE (%)	GTEx-NFE (%)	P-value 1KG-NFEa	P-value Wdy-NFEa	P-value GTEx-NFEa
Hap1	72.29	40.59	37.29	41.27	6.86e-14	9.41e-14	5.63e-13
Hap2	12.65	26.36	29.94	23.66	9.25e-05	1.07e-05	1.59e-03
Hap3	7.83	23.27	22.60	24.93	1.66e-06	2.40e-05	3.37e-07
Hap4	4.22	6.19	4.24	5.77	0.4664	1.00	5.70e-01
Hap5	1.20	3.09	5.08	2.96	0.2949	4.69e-02	2.84e-01
Hap6	0.60	0.00	0.00	0.00	0.1704	3.19e-01	1.90e-01
Hap7	0.60	0.00	0.00	0.00	0.1704	3.19e-01	1.90e-01
Hap8	0.60	0.00	0.00	0.00	0.1704	3.19e-01	1.90e-01
Hap9	0.00	0.25	0.56	0.70	1.00	1.00	5.90e-01
Hap10	0.00	0.12	0.00	0.14	1.00	1.00	1.00
Hap11	0.00	0.12	0.00	0.00	1.00	1.00	1.00
Hap12	0.00	0.00	0.28	0.00	1.00	1.00	1.00
Hap13	0.00	0.00	0.00	0.28	1.00	1.00	1.00
Hap14	0.00	0.00	0.00	0.14	1.00	1.00	1.00
Hap15	0.00	0.00	0.00	0.14	1.00	1.00	1.00
a P-values obtained in the Fisher’s exact test when comparing each population with Brugada syndrome cases. Significance established with the Bonferroni corrected a level of p-value 3.33e-03 (0.05/15) according to the number of haplotypes tested.
1KG denotes the 1000 Genomes dataset and Wdy denotes Wellderly
Frequency distribution of phased haplotypes (Hap1-Hap15) in Brugada syndrome and NFE subpopulations from 1KG.
	BrS (%)	CEU (%)	GBR (%)	IBS (%)	TSI (%)	P-value CEUa	P-value GBRa	P-value IBSa	P-value TSIa
Hap1	72.29	42.42	40.11	41.59	38.32	9.31e-09	2.07e-09	2.38e-09	4.35e-11
Hap2	12.65	23.74	24.18	24.30	32.71	0.00705	0.006026	0.005588	5.76e-06
Hap3	7.83	23.23	29.12	21.96	19.63	5.62e-05	2.59e-07	1.87e-04	1.15e-03
Hap4	4.22	6.06	4.95	7.48	6.07	0.4854	0.8025	0.2017	4.93e-01
Hap5	1.20	4.55	1.65	3.74	2.34	7.26e-02	1	1.97e-01	4.75e-01
Hap6	0.60	0.00	0.00	0.00	0.00	4.56e-01	4.77e-01	4.37e-01	4.37e-01
Hap7	0.60	0.00	0.00	0.00	0.00	4.56e-01	4.77e-01	4.37e-01	4.37e-01
Hap8	0.60	0.00	0.00	0.00	0.00	4.56e-01	4.77e-01	4.37e-01	4.37e-01
Hap9	0.00	0.00	0.00	0.93	0.00	1	1	0.5067	1
Hap10	0.00	0.00	0.00	0.00	0.47	1	1	1	1
Hap11	0.00	0.00	0.00	0.00	0.47	1	1	1	1
Hap12	0.00	0.00	0.00	0.00	0.00	1	1	1	1
Hap13	0.00	0.00	0.00	0.00	0.00	1	1	1	1
Hap14	0.00	0.00	0.00	0.00	0.00	1	1	1	1
Hap15	0.00	0.00	0.00	0.00	0.00	1	1	1	1
a P-values obtained in the Fisher’s exact test when comparing each non-Finnish European sub-population with Brugada syndrome cases. Significance established with the Bonferroni corrected a level of p-value 3.33e-03 (0.05/15) according to the number of haplotypes tested.
CEU (Utah residents with Western and Northern European ancestry), GBR (England and Scotland residents), IBS (Iberian residents in Spain) and TSI (Toscany in Italy residents).
