# Supplementary material for: Analysis of Brugada syndrome loci reveals that fine-mapping clustered GWAS hits enhances the annotation of disease-relevant variants
Source: Cell Rep Med. 2021 Apr 20;2(4):100250. doi: 10.1016/j.xcrm.2021.100250 (PMC8080235; doi:10.1016/j.xcrm.2021.100250)
Supplement: Data S1 — Tables S1–S8 [file mmc2.zip › Data S1/Table_S3_sequencing_details.xlsx]

## Sheet: Sequencing statistics
Table S3. Sequencing statistics of the n = 86 Brugada syndrome samples, parameters and public resources used for VQSR and genetic variant filtering criteria. Related to Figure 2 and STARR methods.
Sequencing statistics of the n = 86 Brugada syndrome samples
	Mean ± SD	1st Q	Median	3rd Q
Raw Reads	5,900,974 ± 2,148,873	4,612,000	4,985,000	5,816,000
On-target Reads	3,823,490 ± 948,849	3,089,000	3,544,000	3,544,000
Density of Coverage	384x ± 149x	301x	383x	460x

## Sheet: Parameters for VQSR
Parameters and public resources used to build the adaptive error model during GATK Variant Quality Score Recalibration (VQSR). Related to STAR Methods.
Parameters	Description
QualByDepth (QD)	Variant confidence obtained from HaplotypeCaller and GenotypeGVCF
FisherStrand (FS) and StrandOddsRatio (SOR)	Measure of strand bias. Both parameters are complementary
MappingQualityRankSumTest (MQRankSum)	Rank sum test for mapping qualities of reads with variants
ReadPosRankSumTest (ReadPosRankSum)	Rank sum test to calculate the distance of variants from the end of the reads
RMSMappingQuality (MQ)	Estimation of the overall mapping quality of reads supporting a variant call
InbreedingCoeff	Evidence of inbreeding in the samples analyzed
Public resources	Application	Type of variant
HapMap_3.3	True variants used for training the recalibration model	SNVs
Omni_2.5	True variants used for training the recalibration model	SNVs
1000 Genomes_phase1	True variants and false positives used for training the recalibration model	SNVs
Mills	True variants used for training the recalibration model	Indels
dbSNP_138	Variants used to stratify output metrics. Not used for training the recalibration model	SNVs and Indels

## Sheet: Variant filtering criteria
Number of variants removed by each consecutive filtration step. Related to STAR Methods.
	Total	SNVs	Insertions	Deletions
Initial raw variants	7.906	6.018	786	1.102
Filters	General Variant Filters (Removed Variants)
LOW_VQSLOD*	649	470	72	107
Missing Genotypes	316	37	96	183
Low-complexity regions	982	86	360	536
Multiallelic indels	15	-	12	3
	Total (Remaining Variants)
Total variants remaining	5.739	5.219	237	268
*LOW_VQSLOD stands for variants with low variant quality score log-odds according to Variant Quality Score Recalibration (VQSR) implemented in GATK (described in the STAR Methods).
