# Supplementary material for: Analysis of Brugada syndrome loci reveals that fine-mapping clustered GWAS hits enhances the annotation of disease-relevant variants
Source: Cell Rep Med. 2021 Apr 20;2(4):100250. doi: 10.1016/j.xcrm.2021.100250 (PMC8080235; doi:10.1016/j.xcrm.2021.100250)
Supplement: Data S1 — Tables S1–S8 [file mmc2.zip › Data S1/Table_S1_Haplotype blocks and boundaries.xlsx]

## Sheet: SSLD
Table S1. List of inferred haplotype blocks and boundaries across the five human super-populations of the 1KG Project. Related to Figure 1.
Genomic coordinates are based on the human reference genome GRCh37/hg19.
AFR (Africans), SAS (South Asians), NFE (non-Finnish Europeans), EAS (East Asians) and AMR (Americans).
AFR					SAS					NFE					EAS					AMR
Chrom	Start	End	0=block;1=boundary		Chrom	Start	End	0=block;1=boundary		Chrom	Start	End	0=block;1=boundary		Chrom	Start	End	0=block;1=boundary		Chrom	Start	End	0=block;1=boundary
chr3	38517784	38524194	0		chr3	38517784	38574543	0		chr3	38517784	38574237	0		chr3	38517784	38545349	0		chr3	38517784	38569463	0
chr3	38524195	38524310	1		chr3	38574544	38574967	1		chr3	38574238	38574436	1		chr3	38545350	38546725	1		chr3	38569464	38569763	1
chr3	38524311	38532511	0		chr3	38574968	38582191	0		chr3	38574437	38574491	0		chr3	38546726	38574543	0		chr3	38569764	38570724	0
chr3	38532512	38533334	1		chr3	38582192	38582570	1		chr3	38574492	38575864	1		chr3	38574544	38574967	1		chr3	38570725	38571288	1
chr3	38533335	38540264	0		chr3	38582571	38590275	0		chr3	38575865	38598669	0		chr3	38574968	38582733	0		chr3	38571289	38574437	0
chr3	38540265	38540540	1		chr3	38590276	38590848	1		chr3	38598670	38598955	1		chr3	38582734	38583024	1		chr3	38574438	38574490	1
chr3	38540541	38543845	0		chr3	38590849	38604645	0		chr3	38598956	38603069	0		chr3	38583025	38590275	0		chr3	38574491	38574968	0
chr3	38543846	38544348	1		chr3	38604646	38605731	1		chr3	38603070	38605731	1		chr3	38590276	38590848	1		chr3	38574969	38575864	1
chr3	38544349	38553639	0		chr3	38605732	38607356	0		chr3	38605732	38607356	0		chr3	38590849	38604645	0		chr3	38575865	38590275	0
chr3	38553640	38553964	1		chr3	38607357	38609333	1		chr3	38607357	38607597	1		chr3	38604646	38605731	1		chr3	38590276	38590848	1
chr3	38553965	38573746	0		chr3	38609334	38615533	0		chr3	38607598	38608435	0		chr3	38605732	38606617	0		chr3	38590849	38592406	0
chr3	38573747	38574127	1		chr3	38615534	38619274	1		chr3	38608436	38609333	1		chr3	38606618	38606745	1		chr3	38592407	38593392	1
chr3	38574128	38574491	0		chr3	38619275	38622467	0		chr3	38609334	38621390	0		chr3	38606746	38607827	0		chr3	38593393	38601237	0
chr3	38574492	38574967	1		chr3	38622468	38624252	1		chr3	38621391	38621949	1		chr3	38607828	38608434	1		chr3	38601238	38601555	1
chr3	38574968	38575683	0		chr3	38624253	38626928	0		chr3	38621950	38623690	0		chr3	38608435	38609288	0		chr3	38601556	38603069	0
chr3	38575684	38575750	1		chr3	38626929	38627824	1		chr3	38623691	38624252	1		chr3	38609289	38610470	1		chr3	38603070	38604644	1
chr3	38575751	38591059	0		chr3	38627825	38637160	0		chr3	38624253	38627930	0		chr3	38610471	38614699	0		chr3	38604645	38606159	0
chr3	38591060	38591688	1		chr3	38637161	38637709	1		chr3	38627931	38628641	1		chr3	38614700	38615532	1		chr3	38606160	38606587	1
chr3	38591689	38593486	0		chr3	38637710	38641084	0		chr3	38628642	38629479	0		chr3	38615533	38637160	0		chr3	38606588	38607229	0
chr3	38593487	38593685	1		chr3	38641085	38641133	1		chr3	38629480	38629766	1		chr3	38637161	38637709	1		chr3	38607230	38607302	1
chr3	38593686	38602606	0		chr3	38641134	38647642	0		chr3	38629767	38631838	0		chr3	38637710	38641084	0		chr3	38607303	38608435	0
chr3	38602607	38602700	1		chr3	38647643	38647779	1		chr3	38631839	38631854	1		chr3	38641085	38641133	1		chr3	38608436	38609286	1
chr3	38602701	38604549	0		chr3	38647780	38648062	0		chr3	38631855	38634611	0		chr3	38641134	38647780	0		chr3	38609287	38618546	0
chr3	38604550	38604860	1		chr3	38648063	38649043	1		chr3	38634612	38634658	1		chr3	38647781	38649043	1		chr3	38618547	38619094	1
chr3	38604861	38605323	0		chr3	38649044	38656033	0		chr3	38634659	38636155	0		chr3	38649044	38650460	0		chr3	38619095	38632435	0
chr3	38605324	38606587	1		chr3	38656034	38656844	1		chr3	38636156	38636825	1		chr3	38650461	38652883	1		chr3	38632436	38632629	1
chr3	38606588	38607229	0		chr3	38656845	38658234	0		chr3	38636826	38643529	0		chr3	38652884	38658234	0		chr3	38632630	38645999	0
chr3	38607230	38607302	1		chr3	38658235	38659166	1		chr3	38643530	38643784	1		chr3	38658235	38659794	1		chr3	38646000	38646422	1
chr3	38607303	38607356	0		chr3	38659167	38659248	0		chr3	38643785	38648062	0		chr3	38659795	38661373	0		chr3	38646423	38648062	0
chr3	38607357	38608584	1		chr3	38659249	38659794	1		chr3	38648063	38649043	1		chr3	38661374	38661532	1		chr3	38648063	38649043	1
chr3	38608585	38609287	0		chr3	38659795	38661373	0		chr3	38649044	38650180	0		chr3	38661533	38663390	0		chr3	38649044	38650180	0
chr3	38609288	38609333	1		chr3	38661374	38661532	1		chr3	38650181	38650459	1		chr3	38663391	38663706	1		chr3	38650181	38650459	1
chr3	38609334	38611405	0		chr3	38661533	38663390	0		chr3	38650460	38658234	0		chr3	38663707	38665751	0		chr3	38650460	38657899	0
chr3	38611406	38611703	1		chr3	38663391	38663706	1		chr3	38658235	38659161	1		chr3	38665752	38666122	1		chr3	38657900	38657944	1
chr3	38611704	38619095	0		chr3	38663707	38665687	0		chr3	38659162	38660936	0		chr3	38666123	38666184	0		chr3	38657945	38658234	0
chr3	38619096	38619274	1		chr3	38665688	38665750	1		chr3	38660937	38661532	1		chr3	38666185	38666220	1		chr3	38658235	38659247	1
chr3	38619275	38620907	0		chr3	38665751	38666184	0		chr3	38661533	38663390	0		chr3	38666221	38671474	0		chr3	38659248	38659275	0
chr3	38620908	38621369	1		chr3	38666185	38666220	1		chr3	38663391	38663706	1		chr3	38671475	38671559	1		chr3	38659276	38659794	1
chr3	38621370	38623284	0		chr3	38666221	38666969	0		chr3	38663707	38665751	0		chr3	38671560	38672992	0		chr3	38659795	38659952	0
chr3	38623285	38623689	1		chr3	38666970	38667006	1		chr3	38665752	38666122	1		chr3	38672993	38673289	1		chr3	38659953	38660019	1
chr3	38623690	38626193	0		chr3	38667007	38671136	0		chr3	38666123	38666221	0		chr3	38673290	38723592	0		chr3	38660020	38664164	0
chr3	38626194	38626687	1		chr3	38671137	38671211	1		chr3	38666222	38666968	1		chr3	38723593	38723966	1		chr3	38664165	38664308	1
chr3	38626688	38638414	0		chr3	38671212	38673290	0		chr3	38666969	38674712	0		chr3	38723967	38724849	0		chr3	38664309	38665751	0
chr3	38638415	38641083	1		chr3	38673291	38673406	1		chr3	38674713	38674989	1		chr3	38724850	38726684	1		chr3	38665752	38666122	1
chr3	38641084	38645999	0		chr3	38673407	38679387	0		chr3	38674990	38696588	0		chr3	38726685	38727326	0		chr3	38666123	38666184	0
chr3	38646000	38646422	1		chr3	38679388	38680627	1		chr3	38696589	38696591	1		chr3	38727327	38728400	1		chr3	38666185	38666220	1
chr3	38646423	38648821	0		chr3	38680628	38694261	0		chr3	38696592	38723967	0		chr3	38728401	38737643	0		chr3	38666221	38668195	0
chr3	38648822	38649043	1		chr3	38694262	38695173	1		chr3	38723968	38726684	1		chr3	38737644	38737867	1		chr3	38668196	38668255	1
chr3	38649044	38650180	0		chr3	38695174	38700871	0		chr3	38726685	38727326	0		chr3	38737868	38741820	0		chr3	38668256	38671560	0
chr3	38650181	38650459	1		chr3	38700872	38701061	1		chr3	38727327	38727613	1		chr3	38741821	38742228	1		chr3	38671561	38672584	1
chr3	38650460	38654809	0		chr3	38701062	38724849	0		chr3	38727614	38734879	0		chr3	38742229	38746042	0		chr3	38672585	38673581	0
chr3	38654810	38654970	1		chr3	38724850	38726684	1		chr3	38734880	38735159	1		chr3	38746043	38747521	1		chr3	38673582	38673710	1
chr3	38654971	38658103	0		chr3	38726685	38731117	0		chr3	38735160	38766825	0		chr3	38747522	38756326	0		chr3	38673711	38678923	0
chr3	38658104	38658142	1		chr3	38731118	38733245	1		chr3	38766826	38767314	1		chr3	38756327	38756565	1		chr3	38678924	38679363	1
chr3	38658143	38659248	0		chr3	38733246	38744370	0		chr3	38767315	38798836	0		chr3	38756566	38769868	0		chr3	38679364	38681356	0
chr3	38659249	38659274	1		chr3	38744371	38746032	1		chr3	38798837	38799395	1		chr3	38769869	38770638	1		chr3	38681357	38681393	1
chr3	38659275	38659795	0		chr3	38746033	38746042	0		chr3	38799396	38807565	0		chr3	38770639	38826179	0		chr3	38681394	38687226	0
chr3	38659796	38660019	1		chr3	38746043	38746703	1		chr3	38807566	38808032	1		chr3	38826180	38826660	1		chr3	38687227	38687241	1
chr3	38660020	38660936	0		chr3	38746704	38752935	0		chr3	38808033	38814548	0		chr3	38826661	38834782	0		chr3	38687242	38689242	0
chr3	38660937	38661532	1		chr3	38752936	38752967	1		chr3	38814549	38814582	1		chr3	38834783	38834841	1		chr3	38689243	38689880	1
chr3	38661533	38663390	0		chr3	38752968	38756703	0		chr3	38814583	38827504	0		chr3	38834842	38839841	0		chr3	38689881	38695174	0
chr3	38663391	38663706	1		chr3	38756704	38757234	1		chr3	38827505	38829269	1							chr3	38695175	38695707	1
chr3	38663707	38664369	0		chr3	38757235	38766675	0		chr3	38829270	38840898	0							chr3	38695708	38702030	0
chr3	38664370	38664714	1		chr3	38766676	38766700	1												chr3	38702031	38702170	1
chr3	38664715	38665751	0		chr3	38766701	38774832	0												chr3	38702171	38704180	0
chr3	38665752	38665938	1		chr3	38774833	38774910	1												chr3	38704181	38704381	1
chr3	38665939	38666103	0		chr3	38774911	38798836	0												chr3	38704382	38724849	0
chr3	38666104	38666581	1		chr3	38798837	38799304	1												chr3	38724850	38726684	1
chr3	38666582	38669657	0		chr3	38799305	38803934	0												chr3	38726685	38727614	0
chr3	38669658	38670257	1		chr3	38803935	38804340	1												chr3	38727615	38728400	1
chr3	38670258	38671945	0		chr3	38804341	38814007	0												chr3	38728401	38734879	0
chr3	38671946	38672584	1		chr3	38814008	38814226	1												chr3	38734880	38735159	1
chr3	38672585	38672992	0		chr3	38814227	38814287	0												chr3	38735160	38749615	0
chr3	38672993	38673406	1		chr3	38814288	38814547	1												chr3	38749616	38750374	1
chr3	38673407	38674699	0		chr3	38814548	38827504	0												chr3	38750375	38750383	0
chr3	38674700	38674711	1		chr3	38827505	38827885	1												chr3	38750384	38750435	1
chr3	38674712	38678252	0		chr3	38827886	38829853	0												chr3	38750436	38752935	0
chr3	38678253	38678500	1		chr3	38829854	38830116	1												chr3	38752936	38752967	1
chr3	38678501	38678533	0		chr3	38830117	38835888	0												chr3	38752968	38768334	0
chr3	38678534	38678591	1		chr3	38835889	38836293	1												chr3	38768335	38768637	1
chr3	38678592	38681218	0		chr3	38836294	38840657	0												chr3	38768638	38776603	0
chr3	38681219	38681393	1																	chr3	38776604	38776629	1
chr3	38681394	38686192	0																	chr3	38776630	38779116	0
chr3	38686193	38687225	1																	chr3	38779117	38779188	1
chr3	38687226	38689231	0																	chr3	38779189	38780619	0
chr3	38689232	38689880	1																	chr3	38780620	38780707	1
chr3	38689881	38693232	0																	chr3	38780708	38784957	0
chr3	38693233	38693648	1																	chr3	38784958	38785402	1
chr3	38693649	38700871	0																	chr3	38785403	38785809	0
chr3	38700872	38701061	1																	chr3	38785810	38786594	1
chr3	38701062	38701674	0																	chr3	38786595	38794360	0
chr3	38701675	38702029	1																	chr3	38794361	38794698	1
chr3	38702030	38702171	0																	chr3	38794699	38798836	0
chr3	38702172	38702682	1																	chr3	38798837	38799304	1
chr3	38702683	38705471	0																	chr3	38799305	38801645	0
chr3	38705472	38705664	1																	chr3	38801646	38802250	1
chr3	38705665	38714476	0																	chr3	38802251	38803509	0
chr3	38714477	38714854	1																	chr3	38803510	38803617	1
chr3	38714855	38719935	0																	chr3	38803618	38806511	0
chr3	38719936	38720396	1																	chr3	38806512	38807416	1
chr3	38720397	38721160	0																	chr3	38807417	38810697	0
chr3	38721161	38721307	1																	chr3	38810698	38811777	1
chr3	38721308	38722775	0																	chr3	38811778	38813929	0
chr3	38722776	38722808	1																	chr3	38813930	38814220	1
chr3	38722809	38724849	0																	chr3	38814221	38817504	0
chr3	38724850	38725431	1																	chr3	38817505	38817698	1
chr3	38725432	38725683	0																	chr3	38817699	38827504	0
chr3	38725684	38727325	1																	chr3	38827505	38827885	1
chr3	38727326	38731744	0																	chr3	38827886	38831002	0
chr3	38731745	38733245	1																	chr3	38831003	38831120	1
chr3	38733246	38740412	0																	chr3	38831121	38839841	0
chr3	38740413	38740511	1
chr3	38740512	38750079	0
chr3	38750080	38750374	1
chr3	38750375	38750693	0
chr3	38750694	38752018	1
chr3	38752019	38768334	0
chr3	38768335	38768637	1
chr3	38768638	38783134	0
chr3	38783135	38783160	1
chr3	38783161	38792066	0
chr3	38792067	38792087	1
chr3	38792088	38793279	0
chr3	38793280	38793458	1
chr3	38793459	38798836	0
chr3	38798837	38799069	1
chr3	38799070	38802251	0
chr3	38802252	38803404	1
chr3	38803405	38809634	0
chr3	38809635	38809641	1
chr3	38809642	38810351	0
chr3	38810352	38810524	1
chr3	38810525	38814173	0
chr3	38814174	38814220	1
chr3	38814221	38814510	0
chr3	38814511	38814835	1
chr3	38814836	38827504	0
chr3	38827505	38827562	1
chr3	38827563	38829637	0
chr3	38829638	38829668	1
chr3	38829669	38830117	0
chr3	38830118	38830383	1
chr3	38830384	38831188	0
chr3	38831189	38831581	1
chr3	38831582	38840657	0
chr3	38840658	38840721	1
chr3	38840722	38841373	0

## Sheet: CIT
Table S1. List of inferred haplotype blocks and boundaries across the five human super-populations of the 1KG Project.
Genomic coordinates are based on the human reference genome GRCh37/hg19.
AFR (Africans), SAS (South Asians), NFE (non-Finnish Europeans), EAS (East Asians) and AMR (Americans).
AFR					SAS					NFE					EAS					AMR
Chrom	Start	End	0=block;1=boundary		Chrom	Start	End	0=block;1=boundary		Chrom	Start	End	0=block;1=boundary		Chrom	Start	End	0=block;1=boundary		Chrom	Start	End	0=block;1=boundary
chr3	38517784	38533335	0		chr3	38517784	38574437	0		chr3	38517784	38574437	0		chr3	38517784	38545349	0		chr3	38517784	38517914	0
chr3	38533336	38534293	1		chr3	38574438	38574490	1		chr3	38574438	38574490	1		chr3	38545350	38546725	1		chr3	38517915	38517964	1
chr3	38534294	38573746	0		chr3	38574491	38574543	0		chr3	38574491	38574968	0		chr3	38546726	38582191	0		chr3	38517965	38574968	0
chr3	38573747	38575682	1		chr3	38574544	38575864	1		chr3	38574969	38575864	1		chr3	38582192	38582570	1		chr3	38574969	38575864	1
chr3	38575683	38593015	0		chr3	38575865	38593393	0		chr3	38575865	38593943	0		chr3	38582571	38604645	0		chr3	38575865	38576390	0
chr3	38593016	38593249	1		chr3	38593394	38593942	1		chr3	38593944	38594606	1		chr3	38604646	38606587	1		chr3	38576391	38576664	1
chr3	38593250	38598335	0		chr3	38593943	38594607	0		chr3	38594607	38602855	0		chr3	38606588	38607356	0		chr3	38576665	38593393	0
chr3	38598336	38598398	1		chr3	38594608	38598955	1		chr3	38602856	38606158	1		chr3	38607357	38613165	1		chr3	38593394	38593942	1
chr3	38598399	38598606	0		chr3	38598956	38604645	0		chr3	38606159	38607598	0		chr3	38613166	38621370	0		chr3	38593943	38594607	0
chr3	38598607	38598668	1		chr3	38604646	38606158	1		chr3	38607599	38609333	1		chr3	38621371	38621389	1		chr3	38594608	38595423	1
chr3	38598669	38600101	0		chr3	38606159	38607356	0		chr3	38609334	38617126	0		chr3	38621390	38647642	0		chr3	38595424	38601556	0
chr3	38600102	38600174	1		chr3	38607357	38610470	1		chr3	38617127	38619274	1		chr3	38647643	38649923	1		chr3	38601557	38606158	1
chr3	38600175	38600456	0		chr3	38610471	38615533	0		chr3	38619275	38619312	0		chr3	38649924	38658234	0		chr3	38606159	38606588	0
chr3	38600457	38601555	1		chr3	38615534	38619274	1		chr3	38619313	38619347	1		chr3	38658235	38659951	1		chr3	38606589	38606713	1
chr3	38601556	38602701	0		chr3	38619275	38619312	0		chr3	38619348	38621950	0		chr3	38659952	38661533	0		chr3	38606714	38607078	0
chr3	38602702	38602854	1		chr3	38619313	38619347	1		chr3	38621951	38622466	1		chr3	38661534	38662960	1		chr3	38607079	38607228	1
chr3	38602855	38603801	0		chr3	38619348	38622467	0		chr3	38622467	38627930	0		chr3	38662961	38664783	0		chr3	38607229	38607356	0
chr3	38603802	38604548	1		chr3	38622468	38624252	1		chr3	38627931	38628660	1		chr3	38664784	38665201	1		chr3	38607357	38609286	1
chr3	38604549	38604645	0		chr3	38624253	38625154	0		chr3	38628661	38630511	0		chr3	38665202	38665751	0		chr3	38609287	38609334	0
chr3	38604646	38604860	1		chr3	38625155	38625708	1		chr3	38630512	38631422	1		chr3	38665752	38666122	1		chr3	38609335	38610470	1
chr3	38604861	38604939	0		chr3	38625709	38630311	0		chr3	38631423	38641084	0		chr3	38666123	38666129	0		chr3	38610471	38619095	0
chr3	38604940	38606713	1		chr3	38630312	38631422	1		chr3	38641085	38641133	1		chr3	38666130	38666220	1		chr3	38619096	38619274	1
chr3	38606714	38606746	0		chr3	38631423	38637710	0		chr3	38641134	38647642	0		chr3	38666221	38671086	0		chr3	38619275	38619312	0
chr3	38606747	38609286	1		chr3	38637711	38638201	1		chr3	38647643	38647779	1		chr3	38671087	38671473	1		chr3	38619313	38619347	1
chr3	38609287	38609334	0		chr3	38638202	38647642	0		chr3	38647780	38648062	0		chr3	38671474	38671560	0		chr3	38619348	38622467	0
chr3	38609335	38610470	1		chr3	38647643	38647779	1		chr3	38648063	38649043	1		chr3	38671561	38672584	1		chr3	38622468	38623689	1
chr3	38610471	38619095	0		chr3	38647780	38648062	0		chr3	38649044	38658234	0		chr3	38672585	38673581	0		chr3	38623690	38624343	0
chr3	38619096	38619274	1		chr3	38648063	38649923	1		chr3	38658235	38659161	1		chr3	38673582	38674711	1		chr3	38624344	38624841	1
chr3	38619275	38619276	0		chr3	38649924	38659248	0		chr3	38659162	38659167	0		chr3	38674712	38691548	0		chr3	38624842	38625154	0
chr3	38619277	38619311	1		chr3	38659249	38659951	1		chr3	38659168	38659247	1		chr3	38691549	38692040	1		chr3	38625155	38626192	1
chr3	38619312	38620390	0		chr3	38659952	38660020	0		chr3	38659248	38659795	0		chr3	38692041	38699760	0		chr3	38626193	38630311	0
chr3	38620391	38620441	1		chr3	38660021	38661372	1		chr3	38659796	38659951	1		chr3	38699761	38699950	1		chr3	38630312	38631422	1
chr3	38620442	38621382	0		chr3	38661373	38661533	0		chr3	38659952	38660936	0		chr3	38699951	38723967	0		chr3	38631423	38641134	0
chr3	38621383	38621391	1		chr3	38661534	38662960	1		chr3	38660937	38662960	1		chr3	38723968	38727325	1		chr3	38641135	38643528	1
chr3	38621392	38622467	0		chr3	38662961	38664783	0		chr3	38662961	38665751	0		chr3	38727326	38730117	0		chr3	38643529	38648062	0
chr3	38622468	38622867	1		chr3	38664784	38665750	1		chr3	38665752	38666122	1		chr3	38730118	38731116	1		chr3	38648063	38650179	1
chr3	38622868	38626688	0		chr3	38665751	38666129	0		chr3	38666123	38666129	0		chr3	38731117	38751190	0		chr3	38650180	38656995	0
chr3	38626689	38627824	1		chr3	38666130	38666220	1		chr3	38666130	38666968	1		chr3	38751191	38752789	1		chr3	38656996	38657478	1
chr3	38627825	38630888	0		chr3	38666221	38671560	0		chr3	38666969	38671560	0		chr3	38752790	38767315	0		chr3	38657479	38658234	0
chr3	38630889	38631201	1		chr3	38671561	38672991	1		chr3	38671561	38672991	1		chr3	38767316	38767960	1		chr3	38658235	38659794	1
chr3	38631202	38633690	0		chr3	38672992	38678252	0		chr3	38672992	38678501	0		chr3	38767961	38803580	0		chr3	38659795	38659952	0
chr3	38633691	38634342	1		chr3	38678253	38679386	1		chr3	38678502	38678532	1		chr3	38803581	38803617	1		chr3	38659953	38660935	1
chr3	38634343	38635589	0		chr3	38679387	38694261	0		chr3	38678533	38678923	0		chr3	38803618	38814007	0		chr3	38660936	38661533	0
chr3	38635590	38636154	1		chr3	38694262	38695173	1		chr3	38678924	38679363	1		chr3	38814008	38814220	1		chr3	38661534	38662960	1
chr3	38636155	38636842	0		chr3	38695174	38695859	0		chr3	38679364	38679598	0		chr3	38814221	38814227	0		chr3	38662961	38664783	0
chr3	38636843	38637709	1		chr3	38695860	38696552	1		chr3	38679599	38680627	1		chr3	38814228	38814232	1		chr3	38664784	38666122	1
chr3	38637710	38645999	0		chr3	38696553	38702171	0		chr3	38680628	38695859	0		chr3	38814233	38828332	0		chr3	38666123	38666129	0
chr3	38646000	38646624	1		chr3	38702172	38703157	1		chr3	38695860	38696552	1		chr3	38828333	38829269	1		chr3	38666130	38666968	1
chr3	38646625	38648821	0		chr3	38703158	38724849	0		chr3	38696553	38697339	0		chr3	38829270	38839841	0		chr3	38666969	38671560	0
chr3	38648822	38649903	1		chr3	38724850	38727325	1		chr3	38697340	38697651	1							chr3	38671561	38672991	1
chr3	38649904	38650180	0		chr3	38727326	38731117	0		chr3	38697652	38723967	0							chr3	38672992	38678252	0
chr3	38650181	38650459	1		chr3	38731118	38733245	1		chr3	38723968	38727613	1							chr3	38678253	38678500	1
chr3	38650460	38655643	0		chr3	38733246	38740690	0		chr3	38727614	38728401	0							chr3	38678501	38687226	0
chr3	38655644	38656032	1		chr3	38740691	38741548	1		chr3	38728402	38731116	1							chr3	38687227	38687394	1
chr3	38656033	38656648	0		chr3	38741549	38742229	0		chr3	38731117	38733246	0							chr3	38687395	38687649	0
chr3	38656649	38656844	1		chr3	38742230	38744369	1		chr3	38733247	38733416	1							chr3	38687650	38687739	1
chr3	38656845	38659167	0		chr3	38744370	38747872	0		chr3	38733417	38750383	0							chr3	38687740	38688205	0
chr3	38659168	38660367	1		chr3	38747873	38749614	1		chr3	38750384	38752934	1							chr3	38688206	38690907	1
chr3	38660368	38661533	0		chr3	38749615	38750436	0		chr3	38752935	38770990	0							chr3	38690908	38702030	0
chr3	38661534	38662960	1		chr3	38750437	38752789	1		chr3	38770991	38771463	1							chr3	38702031	38703157	1
chr3	38662961	38664369	0		chr3	38752790	38752935	0		chr3	38771464	38771994	0							chr3	38703158	38719935	0
chr3	38664370	38664714	1		chr3	38752936	38752967	1		chr3	38771995	38772863	1							chr3	38719936	38720715	1
chr3	38664715	38665202	0		chr3	38752968	38770946	0		chr3	38772864	38798836	0							chr3	38720716	38724849	0
chr3	38665203	38665750	1		chr3	38770947	38770988	1		chr3	38798837	38799608	1							chr3	38724850	38727613	1
chr3	38665751	38665923	0		chr3	38770989	38778540	0		chr3	38799609	38813929	0							chr3	38727614	38728401	0
chr3	38665924	38666581	1		chr3	38778541	38778617	1		chr3	38813930	38814226	1							chr3	38728402	38731116	1
chr3	38666582	38669657	0		chr3	38778618	38779323	0		chr3	38814227	38827504	0							chr3	38731117	38740690	0
chr3	38669658	38670257	1		chr3	38779324	38780058	1		chr3	38827505	38829269	1							chr3	38740691	38740987	1
chr3	38670258	38671474	0		chr3	38780059	38798836	0		chr3	38829270	38840898	0							chr3	38740988	38741480	0
chr3	38671475	38671944	1		chr3	38798837	38799304	1												chr3	38741481	38741819	1
chr3	38671945	38672585	0		chr3	38799305	38803509	0												chr3	38741820	38742229	0
chr3	38672586	38673580	1		chr3	38803510	38803579	1												chr3	38742230	38744369	1
chr3	38673581	38678252	0		chr3	38803580	38803618	0												chr3	38744370	38748833	0
chr3	38678253	38678500	1		chr3	38803619	38803638	1												chr3	38748834	38749614	1
chr3	38678501	38678533	0		chr3	38803639	38814007	0												chr3	38749615	38750375	0
chr3	38678534	38678591	1		chr3	38814008	38814232	1												chr3	38750376	38752934	1
chr3	38678592	38680628	0		chr3	38814233	38814548	0												chr3	38752935	38766825	0
chr3	38680629	38680885	1		chr3	38814549	38814582	1												chr3	38766826	38767314	1
chr3	38680886	38687226	0		chr3	38814583	38827886	0												chr3	38767315	38768334	0
chr3	38687227	38687394	1		chr3	38827887	38829573	1												chr3	38768335	38768637	1
chr3	38687395	38687649	0		chr3	38829574	38840657	0												chr3	38768638	38778540	0
chr3	38687650	38687830	1																	chr3	38778541	38778617	1
chr3	38687831	38692256	0																	chr3	38778618	38780059	0
chr3	38692257	38692306	1																	chr3	38780060	38780189	1
chr3	38692307	38693017	0																	chr3	38780190	38784957	0
chr3	38693018	38694242	1																	chr3	38784958	38785808	1
chr3	38694243	38695421	0																	chr3	38785809	38787377	0
chr3	38695422	38695707	1																	chr3	38787378	38787587	1
chr3	38695708	38702030	0																	chr3	38787588	38787591	0
chr3	38702031	38702682	1																	chr3	38787592	38787750	1
chr3	38702683	38703158	0																	chr3	38787751	38792380	0
chr3	38703159	38703573	1																	chr3	38792381	38792469	1
chr3	38703574	38706741	0																	chr3	38792470	38798836	0
chr3	38706742	38707884	1																	chr3	38798837	38799395	1
chr3	38707885	38712096	0																	chr3	38799396	38799495	0
chr3	38712097	38713612	1																	chr3	38799496	38799608	1
chr3	38713613	38714476	0																	chr3	38799609	38802251	0
chr3	38714477	38717271	1																	chr3	38802252	38803617	1
chr3	38717272	38717465	0																	chr3	38803618	38803639	0
chr3	38717466	38717587	1																	chr3	38803640	38803899	1
chr3	38717588	38718957	0																	chr3	38803900	38813929	0
chr3	38718958	38719900	1																	chr3	38813930	38814220	1
chr3	38719901	38721160	0																	chr3	38814221	38814233	0
chr3	38721161	38721307	1																	chr3	38814234	38814286	1
chr3	38721308	38722621	0																	chr3	38814287	38827483	0
chr3	38722622	38722695	1																	chr3	38827484	38827885	1
chr3	38722696	38722775	0																	chr3	38827886	38839841	0
chr3	38722776	38724136	1
chr3	38724137	38724849	0
chr3	38724850	38725431	1
chr3	38725432	38725683	0
chr3	38725684	38731743	1
chr3	38731744	38741915	0
chr3	38741916	38742228	1
chr3	38742229	38747522	0
chr3	38747523	38747734	1
chr3	38747735	38748833	0
chr3	38748834	38749038	1
chr3	38749039	38750375	0
chr3	38750376	38750435	1
chr3	38750436	38750497	0
chr3	38750498	38752018	1
chr3	38752019	38764785	0
chr3	38764786	38764997	1
chr3	38764998	38765490	0
chr3	38765491	38766337	1
chr3	38766338	38768334	0
chr3	38768335	38768637	1
chr3	38768638	38778540	0
chr3	38778541	38778687	1
chr3	38778688	38780190	0
chr3	38780191	38780249	1
chr3	38780250	38799070	0
chr3	38799071	38799395	1
chr3	38799396	38799609	0
chr3	38799610	38799615	1
chr3	38799616	38803405	0
chr3	38803406	38803508	1
chr3	38803509	38803580	0
chr3	38803581	38803617	1
chr3	38803618	38803639	0
chr3	38803640	38803899	1
chr3	38803900	38803934	0
chr3	38803935	38804340	1
chr3	38804341	38813482	0
chr3	38813483	38813975	1
chr3	38813976	38814218	0
chr3	38814219	38814286	1
chr3	38814287	38827563	0
chr3	38827564	38829573	1
chr3	38829574	38834782	0
chr3	38834783	38835835	1
chr3	38835836	38836459	0
chr3	38836460	38836837	1
chr3	38836838	38841373	0

## Sheet: FGR
Table S1. List of inferred haplotype blocks and boundaries across the five human super-populations of the 1KG Project.
Genomic coordinates are based on the human reference genome GRCh37/hg19.
AFR (Africans), SAS (South Asians), NFE (non-Finnish Europeans), EAS (East Asians) and AMR (Americans).
AFR					SAS					NFE					EAS					AMR
Chrom	Start	End	0=block;1=boundary		Chrom	Start	End	0=block;1=boundary		Chrom	Start	End	0=block;1=boundary		Chrom	Start	End	0=block;1=boundary		Chrom	Start	End	0=block;1=boundary
chr3	38517784	38521156	0		chr3	38517784	38533335	0		chr3	38517784	38533335	0		chr3	38517784	38533335	0		chr3	38517784	38517914	0
chr3	38521157	38521424	1		chr3	38533336	38535167	1		chr3	38533336	38536260	1		chr3	38533336	38534141	1		chr3	38517915	38517964	1
chr3	38521425	38530079	0		chr3	38535168	38537671	0		chr3	38536261	38548658	0		chr3	38534142	38536261	0		chr3	38517965	38530079	0
chr3	38530080	38531210	1		chr3	38537672	38538465	1		chr3	38548659	38551124	1		chr3	38536262	38537779	1		chr3	38530080	38531210	1
chr3	38531211	38534142	0		chr3	38538466	38545349	0		chr3	38551125	38574437	0		chr3	38537780	38545349	0		chr3	38531211	38537080	0
chr3	38534143	38534293	1		chr3	38545350	38546725	1		chr3	38574438	38574490	1		chr3	38545350	38546725	1		chr3	38537081	38537670	1
chr3	38534294	38540541	0		chr3	38546726	38558906	0		chr3	38574491	38574968	0		chr3	38546726	38573746	0		chr3	38537671	38538466	0
chr3	38540542	38540633	1		chr3	38558907	38559214	1		chr3	38574969	38575864	1		chr3	38573747	38574236	1		chr3	38538467	38540263	1
chr3	38540634	38547058	0		chr3	38559215	38559749	0		chr3	38575865	38587093	0		chr3	38574237	38574543	0		chr3	38540264	38546726	0
chr3	38547059	38548020	1		chr3	38559750	38560253	1		chr3	38587094	38588094	1		chr3	38574544	38575864	1		chr3	38546727	38548020	1
chr3	38548021	38553965	0		chr3	38560254	38568828	0		chr3	38588095	38592406	0		chr3	38575865	38583025	0		chr3	38548021	38554901	0
chr3	38553966	38554900	1		chr3	38568829	38569763	1		chr3	38592407	38593392	1		chr3	38583026	38583040	1		chr3	38554902	38555473	1
chr3	38554901	38560254	0		chr3	38569764	38573746	0		chr3	38593393	38594607	0		chr3	38583041	38594607	0		chr3	38555474	38573746	0
chr3	38560255	38560302	1		chr3	38573747	38574236	1		chr3	38594608	38597057	1		chr3	38594608	38595423	1		chr3	38573747	38574236	1
chr3	38560303	38561079	0		chr3	38574237	38574543	0		chr3	38597058	38602606	0		chr3	38595424	38599037	0		chr3	38574237	38574437	0
chr3	38561080	38561728	1		chr3	38574544	38575864	1		chr3	38602607	38603068	1		chr3	38599038	38599746	1		chr3	38574438	38574542	1
chr3	38561729	38573051	0		chr3	38575865	38587093	0		chr3	38603069	38605732	0		chr3	38599747	38604645	0		chr3	38574543	38574968	0
chr3	38573052	38573745	1		chr3	38587094	38588094	1		chr3	38605733	38606158	1		chr3	38604646	38606587	1		chr3	38574969	38575864	1
chr3	38573746	38574491	0		chr3	38588095	38592406	0		chr3	38606159	38607229	0		chr3	38606588	38607827	0		chr3	38575865	38587093	0
chr3	38574492	38575682	1		chr3	38592407	38593392	1		chr3	38607230	38607302	1		chr3	38607828	38609287	1		chr3	38587094	38588094	1
chr3	38575683	38585779	0		chr3	38593393	38594607	0		chr3	38607303	38607598	0		chr3	38609288	38610471	0		chr3	38588095	38592406	0
chr3	38585780	38586414	1		chr3	38594608	38598458	1		chr3	38607599	38609333	1		chr3	38610472	38613165	1		chr3	38592407	38593392	1
chr3	38586415	38592406	0		chr3	38598459	38599812	0		chr3	38609334	38617126	0		chr3	38613166	38619312	0		chr3	38593393	38593943	0
chr3	38592407	38593249	1		chr3	38599813	38601236	1		chr3	38617127	38619274	1		chr3	38619313	38619347	1		chr3	38593944	38594395	1
chr3	38593250	38594676	0		chr3	38601237	38603069	0		chr3	38619275	38619312	0		chr3	38619348	38621370	0		chr3	38594396	38597345	0
chr3	38594677	38595423	1		chr3	38603070	38604548	1		chr3	38619313	38619347	1		chr3	38621371	38623125	1		chr3	38597346	38597866	1
chr3	38595424	38598459	0		chr3	38604549	38605732	0		chr3	38619348	38621390	0		chr3	38623126	38624253	0		chr3	38597867	38598335	0
chr3	38598460	38598668	1		chr3	38605733	38606158	1		chr3	38621391	38621949	1		chr3	38624254	38624342	1		chr3	38598336	38598398	1
chr3	38598669	38600175	0		chr3	38606159	38607356	0		chr3	38621950	38622467	0		chr3	38624343	38628642	0		chr3	38598399	38602606	0
chr3	38600176	38601555	1		chr3	38607357	38610470	1		chr3	38622468	38623689	1		chr3	38628643	38630310	1		chr3	38602607	38603068	1
chr3	38601556	38602701	0		chr3	38610471	38615533	0		chr3	38623690	38624343	0		chr3	38630311	38641084	0		chr3	38603069	38604645	0
chr3	38602702	38603800	1		chr3	38615534	38619274	1		chr3	38624344	38624841	1		chr3	38641085	38641133	1		chr3	38604646	38605574	1
chr3	38603801	38604645	0		chr3	38619275	38619312	0		chr3	38624842	38629479	0		chr3	38641134	38647780	0		chr3	38605575	38606159	0
chr3	38604646	38604860	1		chr3	38619313	38619347	1		chr3	38629480	38629766	1		chr3	38647781	38649923	1		chr3	38606160	38606616	1
chr3	38604861	38605323	0		chr3	38619348	38620442	0		chr3	38629767	38630888	0		chr3	38649924	38650180	0		chr3	38606617	38607229	0
chr3	38605324	38605574	1		chr3	38620443	38621236	1		chr3	38630889	38631422	1		chr3	38650181	38650459	1		chr3	38607230	38607302	1
chr3	38605575	38605732	0		chr3	38621237	38621390	0		chr3	38631423	38631855	0		chr3	38650460	38658234	0		chr3	38607303	38607356	0
chr3	38605733	38606713	1		chr3	38621391	38621949	1		chr3	38631856	38631954	1		chr3	38658235	38659247	1		chr3	38607357	38609286	1
chr3	38606714	38607229	0		chr3	38621950	38622467	0		chr3	38631955	38634611	0		chr3	38659248	38659795	0		chr3	38609287	38609334	0
chr3	38607230	38609286	1		chr3	38622468	38624252	1		chr3	38634612	38635071	1		chr3	38659796	38659951	1		chr3	38609335	38610470	1
chr3	38609287	38609334	0		chr3	38624253	38624343	0		chr3	38635072	38641084	0		chr3	38659952	38661533	0		chr3	38610471	38619095	0
chr3	38609335	38610470	1		chr3	38624344	38624841	1		chr3	38641085	38641133	1		chr3	38661534	38663389	1		chr3	38619096	38619274	1
chr3	38610471	38611704	0		chr3	38624842	38630511	0		chr3	38641134	38645420	0		chr3	38663390	38664164	0		chr3	38619275	38619312	0
chr3	38611705	38612849	1		chr3	38630512	38631422	1		chr3	38645421	38645751	1		chr3	38664165	38664308	1		chr3	38619313	38619347	1
chr3	38612850	38617435	0		chr3	38631423	38631855	0		chr3	38645752	38648062	0		chr3	38664309	38664369	0		chr3	38619348	38620442	0
chr3	38617436	38619094	1		chr3	38631856	38631954	1		chr3	38648063	38649043	1		chr3	38664370	38664450	1		chr3	38620443	38621236	1
chr3	38619095	38619312	0		chr3	38631955	38634611	0		chr3	38649044	38650180	0		chr3	38664451	38665751	0		chr3	38621237	38621470	0
chr3	38619313	38620389	1		chr3	38634612	38635071	1		chr3	38650181	38650459	1		chr3	38665752	38666122	1		chr3	38621471	38621949	1
chr3	38620390	38620442	0		chr3	38635072	38641084	0		chr3	38650460	38658234	0		chr3	38666123	38666184	0		chr3	38621950	38622467	0
chr3	38620443	38620906	1		chr3	38641085	38641133	1		chr3	38658235	38659161	1		chr3	38666185	38666968	1		chr3	38622468	38623689	1
chr3	38620907	38621382	0		chr3	38641134	38645420	0		chr3	38659162	38660020	0		chr3	38666969	38671086	0		chr3	38623690	38627629	0
chr3	38621383	38621391	1		chr3	38645421	38645751	1		chr3	38660021	38660935	1		chr3	38671087	38671135	1		chr3	38627630	38627824	1
chr3	38621392	38623690	0		chr3	38645752	38648062	0		chr3	38660936	38661533	0		chr3	38671136	38671560	0		chr3	38627825	38630511	0
chr3	38623691	38623702	1		chr3	38648063	38649923	1		chr3	38661534	38662960	1		chr3	38671561	38672584	1		chr3	38630512	38631422	1
chr3	38623703	38623712	0		chr3	38649924	38654971	0		chr3	38662961	38664164	0		chr3	38672585	38673581	0		chr3	38631423	38631855	0
chr3	38623713	38623751	1		chr3	38654972	38656032	1		chr3	38664165	38664308	1		chr3	38673582	38674711	1		chr3	38631856	38631954	1
chr3	38623752	38626928	0		chr3	38656033	38658234	0		chr3	38664309	38665751	0		chr3	38674712	38684440	0		chr3	38631955	38634611	0
chr3	38626929	38627824	1		chr3	38658235	38659166	1		chr3	38665752	38666122	1		chr3	38684441	38684465	1		chr3	38634612	38635071	1
chr3	38627825	38630888	0		chr3	38659167	38659248	0		chr3	38666123	38666221	0		chr3	38684466	38691548	0		chr3	38635072	38641084	0
chr3	38630889	38631422	1		chr3	38659249	38660019	1		chr3	38666222	38666968	1		chr3	38691549	38692040	1		chr3	38641085	38641133	1
chr3	38631423	38633240	0		chr3	38660020	38661533	0		chr3	38666969	38671560	0		chr3	38692041	38693232	0		chr3	38641134	38645420	0
chr3	38633241	38633689	1		chr3	38661534	38662960	1		chr3	38671561	38672991	1		chr3	38693233	38693555	1		chr3	38645421	38645751	1
chr3	38633690	38634343	0		chr3	38662961	38664164	0		chr3	38672992	38676686	0		chr3	38693556	38699760	0		chr3	38645752	38648062	0
chr3	38634344	38634610	1		chr3	38664165	38664308	1		chr3	38676687	38676819	1		chr3	38699761	38699950	1		chr3	38648063	38649923	1
chr3	38634611	38635787	0		chr3	38664309	38664369	0		chr3	38676820	38679598	0		chr3	38699951	38703574	0		chr3	38649924	38654971	0
chr3	38635788	38635873	1		chr3	38664370	38664450	1		chr3	38679599	38680627	1		chr3	38703575	38703973	1		chr3	38654972	38656032	1
chr3	38635874	38638202	0		chr3	38664451	38665859	0		chr3	38680628	38687395	0		chr3	38703974	38709928	0		chr3	38656033	38658234	0
chr3	38638203	38638389	1		chr3	38665860	38665922	1		chr3	38687396	38687648	1		chr3	38709929	38710067	1		chr3	38658235	38659274	1
chr3	38638390	38643824	0		chr3	38665923	38666129	0		chr3	38687649	38693232	0		chr3	38710068	38712096	0		chr3	38659275	38659952	0
chr3	38643825	38645419	1		chr3	38666130	38666183	1		chr3	38693233	38694260	1		chr3	38712097	38712305	1		chr3	38659953	38660019	1
chr3	38645420	38647642	0		chr3	38666184	38671768	0		chr3	38694261	38702171	0		chr3	38712306	38718469	0		chr3	38660020	38661533	0
chr3	38647643	38648820	1		chr3	38671769	38672584	1		chr3	38702172	38703573	1		chr3	38718470	38719900	1		chr3	38661534	38662960	1
chr3	38648821	38649044	0		chr3	38672585	38672992	0		chr3	38703574	38720479	0		chr3	38719901	38721160	0		chr3	38662961	38664164	0
chr3	38649045	38649903	1		chr3	38672993	38673289	1		chr3	38720480	38721159	1		chr3	38721161	38722026	1		chr3	38664165	38664308	1
chr3	38649904	38649972	0		chr3	38673290	38678743	0		chr3	38721160	38721308	0		chr3	38722027	38724849	0		chr3	38664309	38664369	0
chr3	38649973	38650179	1		chr3	38678744	38679386	1		chr3	38721309	38722026	1		chr3	38724850	38727325	1		chr3	38664370	38664450	1
chr3	38650180	38655189	0		chr3	38679387	38687242	0		chr3	38722027	38724849	0		chr3	38727326	38731117	0		chr3	38664451	38665751	0
chr3	38655190	38656032	1		chr3	38687243	38687648	1		chr3	38724850	38727325	1		chr3	38731118	38733245	1		chr3	38665752	38666122	1
chr3	38656033	38659167	0		chr3	38687649	38687740	0		chr3	38727326	38731117	0		chr3	38733246	38741820	0		chr3	38666123	38666184	0
chr3	38659168	38659247	1		chr3	38687741	38687802	1		chr3	38731118	38731849	1		chr3	38741821	38744369	1		chr3	38666185	38666968	1
chr3	38659248	38659795	0		chr3	38687803	38694261	0		chr3	38731850	38733246	0		chr3	38744370	38749026	0		chr3	38666969	38671560	0
chr3	38659796	38660367	1		chr3	38694262	38695173	1		chr3	38733247	38733416	1		chr3	38749027	38750374	1		chr3	38671561	38672991	1
chr3	38660368	38661533	0		chr3	38695174	38701062	0		chr3	38733417	38741842	0		chr3	38750375	38751190	0		chr3	38672992	38678923	0
chr3	38661534	38662960	1		chr3	38701063	38703573	1		chr3	38741843	38742388	1		chr3	38751191	38752789	1		chr3	38678924	38679386	1
chr3	38662961	38664164	0		chr3	38703574	38718469	0		chr3	38742389	38748833	0		chr3	38752790	38753330	0		chr3	38679387	38682893	0
chr3	38664165	38664308	1		chr3	38718470	38719900	1		chr3	38748834	38749614	1		chr3	38753331	38753976	1		chr3	38682894	38683020	1
chr3	38664309	38664369	0		chr3	38719901	38721160	0		chr3	38749615	38750383	0		chr3	38753977	38762834	0		chr3	38683021	38686894	0
chr3	38664370	38664714	1		chr3	38721161	38722026	1		chr3	38750384	38752789	1		chr3	38762835	38763499	1		chr3	38686895	38687225	1
chr3	38664715	38665751	0		chr3	38722027	38724849	0		chr3	38752790	38762588	0		chr3	38763500	38764782	0		chr3	38687226	38687803	0
chr3	38665752	38665938	1		chr3	38724850	38727325	1		chr3	38762589	38763862	1		chr3	38764783	38764997	1		chr3	38687804	38688204	1
chr3	38665939	38666103	0		chr3	38727326	38731117	0		chr3	38763863	38766348	0		chr3	38764998	38768300	0		chr3	38688205	38695174	0
chr3	38666104	38666581	1		chr3	38731118	38733245	1		chr3	38766349	38766674	1		chr3	38768301	38769296	1		chr3	38695175	38695858	1
chr3	38666582	38669657	0		chr3	38733246	38741549	0		chr3	38766675	38770639	0		chr3	38769297	38770946	0		chr3	38695859	38702030	0
chr3	38669658	38670257	1		chr3	38741550	38742228	1		chr3	38770640	38770945	1		chr3	38770947	38771463	1		chr3	38702031	38703573	1
chr3	38670258	38671768	0		chr3	38742229	38746033	0		chr3	38770946	38771994	0		chr3	38771464	38779116	0		chr3	38703574	38703974	0
chr3	38671769	38671944	1		chr3	38746034	38746041	1		chr3	38771995	38772863	1		chr3	38779117	38779322	1		chr3	38703975	38704179	1
chr3	38671945	38672992	0		chr3	38746042	38748833	0		chr3	38772864	38779189	0		chr3	38779323	38780059	0		chr3	38704180	38709928	0
chr3	38672993	38673580	1		chr3	38748834	38749614	1		chr3	38779190	38779322	1		chr3	38780060	38780189	1		chr3	38709929	38710067	1
chr3	38673581	38675412	0		chr3	38749615	38750436	0		chr3	38779323	38780059	0		chr3	38780190	38785403	0		chr3	38710068	38713382	0
chr3	38675413	38676685	1		chr3	38750437	38752789	1		chr3	38780060	38780189	1		chr3	38785404	38786594	1		chr3	38713383	38714854	1
chr3	38676686	38679144	0		chr3	38752790	38754647	0		chr3	38780190	38784957	0		chr3	38786595	38792066	0		chr3	38714855	38719935	0
chr3	38679145	38679363	1		chr3	38754648	38755899	1		chr3	38784958	38787107	1		chr3	38792067	38792087	1		chr3	38719936	38721159	1
chr3	38679364	38680628	0		chr3	38755900	38762588	0		chr3	38787108	38787591	0		chr3	38792088	38792380	0		chr3	38721160	38721308	0
chr3	38680629	38680629	1		chr3	38762589	38763862	1		chr3	38787592	38787750	1		chr3	38792381	38792469	1		chr3	38721309	38722026	1
chr3	38680630	38686192	0		chr3	38763863	38765490	0		chr3	38787751	38798836	0		chr3	38792470	38798836	0		chr3	38722027	38724849	0
chr3	38686193	38687225	1		chr3	38765491	38766347	1		chr3	38798837	38799395	1		chr3	38798837	38799494	1		chr3	38724850	38727613	1
chr3	38687226	38687649	0		chr3	38766348	38768334	0		chr3	38799396	38803509	0		chr3	38799495	38802251	0		chr3	38727614	38730117	0
chr3	38687650	38687830	1		chr3	38768335	38768637	1		chr3	38803510	38803617	1		chr3	38802252	38803579	1		chr3	38730118	38731116	1
chr3	38687831	38689881	0		chr3	38768638	38774911	0		chr3	38803618	38803639	0		chr3	38803580	38803639	0		chr3	38731117	38740001	0
chr3	38689882	38689937	1		chr3	38774912	38775323	1		chr3	38803640	38803899	1		chr3	38803640	38803899	1		chr3	38740002	38740296	1
chr3	38689938	38692307	0		chr3	38775324	38777851	0		chr3	38803900	38811817	0		chr3	38803900	38811817	0		chr3	38740297	38741820	0
chr3	38692308	38692507	1		chr3	38777852	38778539	1		chr3	38811818	38812164	1		chr3	38811818	38812649	1		chr3	38741821	38742388	1
chr3	38692508	38696553	0		chr3	38778540	38780059	0		chr3	38812165	38812650	0		chr3	38812650	38814007	0		chr3	38742389	38748833	0
chr3	38696554	38696591	1		chr3	38780060	38780189	1		chr3	38812651	38812707	1		chr3	38814008	38814220	1		chr3	38748834	38749614	1
chr3	38696592	38698436	0		chr3	38780190	38784957	0		chr3	38812708	38813929	0		chr3	38814221	38814227	0		chr3	38749615	38750383	0
chr3	38698437	38698968	1		chr3	38784958	38786594	1		chr3	38813930	38814220	1		chr3	38814228	38814232	1		chr3	38750384	38752789	1
chr3	38698969	38702030	0		chr3	38786595	38787591	0		chr3	38814221	38814233	0		chr3	38814233	38814583	0		chr3	38752790	38754647	0
chr3	38702031	38703157	1		chr3	38787592	38787750	1		chr3	38814234	38814286	1		chr3	38814584	38814835	1		chr3	38754648	38755899	1
chr3	38703158	38706741	0		chr3	38787751	38788728	0		chr3	38814287	38814883	0		chr3	38814836	38828332	0		chr3	38755900	38762588	0
chr3	38706742	38708146	1		chr3	38788729	38789278	1		chr3	38814884	38815277	1		chr3	38828333	38829269	1		chr3	38762589	38763862	1
chr3	38708147	38713382	0		chr3	38789279	38798171	0		chr3	38815278	38827504	0		chr3	38829270	38830117	0		chr3	38763863	38766348	0
chr3	38713383	38714098	1		chr3	38798172	38798835	1		chr3	38827505	38829269	1		chr3	38830118	38830892	1		chr3	38766349	38766674	1
chr3	38714099	38718957	0		chr3	38798836	38799396	0		chr3	38829270	38832430	0		chr3	38830893	38836861	0		chr3	38766675	38767205	0
chr3	38718958	38719900	1		chr3	38799397	38799494	1		chr3	38832431	38832813	1		chr3	38836862	38837008	1		chr3	38767206	38767602	1
chr3	38719901	38720716	0		chr3	38799495	38803580	0		chr3	38832814	38834782	0		chr3	38837009	38839389	0		chr3	38767603	38772864	0
chr3	38720717	38721159	1		chr3	38803581	38803617	1		chr3	38834783	38835083	1		chr3	38839390	38839792	1		chr3	38772865	38774831	1
chr3	38721160	38722621	0		chr3	38803618	38803639	0		chr3	38835084	38840898	0		chr3	38839793	38839841	0		chr3	38774832	38779189	0
chr3	38722622	38722774	1		chr3	38803640	38803899	1												chr3	38779190	38779322	1
chr3	38722775	38723421	0		chr3	38803900	38811817	0												chr3	38779323	38780059	0
chr3	38723422	38723966	1		chr3	38811818	38812649	1												chr3	38780060	38780189	1
chr3	38723967	38724137	0		chr3	38812650	38814007	0												chr3	38780190	38785403	0
chr3	38724138	38724848	1		chr3	38814008	38814232	1												chr3	38785404	38786594	1
chr3	38724849	38726237	0		chr3	38814233	38814287	0												chr3	38786595	38787591	0
chr3	38726238	38726600	1		chr3	38814288	38814547	1												chr3	38787592	38787750	1
chr3	38726601	38726685	0		chr3	38814548	38827886	0												chr3	38787751	38792470	0
chr3	38726686	38727325	1		chr3	38827887	38829269	1												chr3	38792471	38792576	1
chr3	38727326	38730117	0		chr3	38829270	38830117	0												chr3	38792577	38798171	0
chr3	38730118	38731743	1		chr3	38830118	38830892	1												chr3	38798172	38798835	1
chr3	38731744	38741915	0		chr3	38830893	38836861	0												chr3	38798836	38798836	0
chr3	38741916	38744369	1		chr3	38836862	38837008	1												chr3	38798837	38799494	1
chr3	38744370	38748833	0		chr3	38837009	38840657	0												chr3	38799495	38802251	0
chr3	38748834	38749038	1																	chr3	38802252	38803617	1
chr3	38749039	38750383	0																	chr3	38803618	38803639	0
chr3	38750384	38750435	1																	chr3	38803640	38803899	1
chr3	38750436	38750693	0																	chr3	38803900	38805688	0
chr3	38750694	38752018	1																	chr3	38805689	38805858	1
chr3	38752019	38757376	0																	chr3	38805859	38810697	0
chr3	38757377	38757520	1																	chr3	38810698	38811777	1
chr3	38757521	38757866	0																	chr3	38811778	38813009	0
chr3	38757867	38758089	1																	chr3	38813010	38813464	1
chr3	38758090	38762588	0																	chr3	38813465	38814218	0
chr3	38762589	38763862	1																	chr3	38814219	38814220	1
chr3	38763863	38766348	0																	chr3	38814221	38814227	0
chr3	38766349	38766674	1																	chr3	38814228	38814232	1
chr3	38766675	38770639	0																	chr3	38814233	38814287	0
chr3	38770640	38770945	1																	chr3	38814288	38814547	1
chr3	38770946	38771464	0																	chr3	38814548	38814883	0
chr3	38771465	38771568	1																	chr3	38814884	38815429	1
chr3	38771569	38774911	0																	chr3	38815430	38824343	0
chr3	38774912	38775500	1																	chr3	38824344	38825269	1
chr3	38775501	38778540	0																	chr3	38825270	38827886	0
chr3	38778541	38778617	1																	chr3	38827887	38829269	1
chr3	38778618	38780059	0																	chr3	38829270	38829574	0
chr3	38780060	38780189	1																	chr3	38829575	38829668	1
chr3	38780190	38784831	0																	chr3	38829669	38834782	0
chr3	38784832	38784956	1																	chr3	38834783	38834841	1
chr3	38784957	38787429	0																	chr3	38834842	38839841	0
chr3	38787430	38787587	1
chr3	38787588	38787591	0
chr3	38787592	38787750	1
chr3	38787751	38792470	0
chr3	38792471	38792576	1
chr3	38792577	38799070	0
chr3	38799071	38799494	1
chr3	38799495	38802251	0
chr3	38802252	38803404	1
chr3	38803405	38803509	0
chr3	38803510	38803579	1
chr3	38803580	38803639	0
chr3	38803640	38803899	1
chr3	38803900	38810697	0
chr3	38810698	38811310	1
chr3	38811311	38812650	0
chr3	38812651	38812707	1
chr3	38812708	38813482	0
chr3	38813483	38813813	1
chr3	38813814	38813903	0
chr3	38813904	38813975	1
chr3	38813976	38814218	0
chr3	38814219	38814232	1
chr3	38814233	38814836	0
chr3	38814837	38815429	1
chr3	38815430	38827563	0
chr3	38827564	38827668	1
chr3	38827669	38827670	0
chr3	38827671	38829573	1
chr3	38829574	38830117	0
chr3	38830118	38830383	1
chr3	38830384	38834842	0
chr3	38834843	38835835	1
chr3	38835836	38836652	0
chr3	38836653	38837008	1
chr3	38837009	38841373	0
