# Supplementary material for: Analysis of Brugada syndrome loci reveals that fine-mapping clustered GWAS hits enhances the annotation of disease-relevant variants
Source: Cell Rep Med. 2021 Apr 20;2(4):100250. doi: 10.1016/j.xcrm.2021.100250 (PMC8080235; doi:10.1016/j.xcrm.2021.100250)
Supplement: Data S1 — Tables S1–S8 [file mmc2.zip › Data S1/Table_S8_Hap1_and_BrS_phenotype.xlsx]

## Sheet: Sheet1
Table S8. Correlation between Hap1/Hap1 and the Brugada syndrome phenotype. Related to Figure 4.
Clinical characteristics of Brugada syndrome	Hap1/Hap1	Others	P-value
Spontaneous type 1 ECG pattern (%)	40	44.74	8.24E-01
Type 1 ECG pattern induced by intravenous sodium channel blocker (%)	60	55.26	8.24E-01
Symptomatic (resuscitated cardiac arrest and/or syncope) (%)	28.89	10.53	5.56E-02
Family history of sudden death (%)	44.44	15.79	8.34E-03
ICD (%)	44.44	28.95	1.76E-01
PR interval (ms)a	164.22 (±29.58)	159.36 (±34.09)	5.28E-01
QRS interval (ms)a	97.22 (±16.67)	96.97 (±18.62)	9.53E-01
RR interval (ms)a	843.03 (±140.89)	835.22 (±134.72)	8.15E-01
QTc interval (ms)a	385.06 (±36.36)	396.33 (±20.13)	1.20E-01
aUp to three consecutive sinus beats in lead II (or V5) were used to measure PR, QRS, QT, and preceding RR. Values presented as average ± SD.
