# Supplementary material for: Analysis of Brugada syndrome loci reveals that fine-mapping clustered GWAS hits enhances the annotation of disease-relevant variants
Source: Cell Rep Med. 2021 Apr 20;2(4):100250. doi: 10.1016/j.xcrm.2021.100250 (PMC8080235; doi:10.1016/j.xcrm.2021.100250)
Supplement: Data S1 — Tables S1–S8 [file mmc2.zip › Data S1/Table_S2_Genotyped regions.xlsx]

## Sheet: Sheet1
Table S2. List of 1,293 cis-regulatory regions genotyped in the n = 86 Brugada syndrome cases. Related to Figure 2.
Coordinates are based on the human reference genome GRCh37/hg19.
Chrom	Start	End	TAD name	Length (bp)	Chromatin feature
chr3	37427942	37428712	SCN5A/10A-upstream	769	DHS
chr3	37443822	37444337	SCN5A/10A-upstream	514	DHS
chr3	37493012	37494810	SCN5A/10A-upstream	1797	DHS-CTCF-H3K4me3
chr3	37495417	37495994	SCN5A/10A-upstream	576	DHS-CTCF
chr3	37497805	37498434	SCN5A/10A-upstream	628	DHS
chr3	37499026	37499809	SCN5A/10A-upstream	782	DHS
chr3	37534479	37535106	SCN5A/10A-upstream	626	DHS
chr3	37567800	37568692	SCN5A/10A-upstream	891	DHS
chr3	37579497	37580304	SCN5A/10A-upstream	806	DHS
chr3	37588309	37588974	SCN5A/10A-upstream	664	DHS-CTCF
chr3	37595899	37596050	SCN5A/10A-upstream	150	CTCF
chr3	37600974	37601488	SCN5A/10A-upstream	513	DHS
chr3	37612667	37613330	SCN5A/10A-upstream	662	DHS-CTCF
chr3	37727879	37728030	SCN5A/10A-upstream	150	CTCF
chr3	37742280	37742684	SCN5A/10A-upstream	403	DHS-CTCF
chr3	37754496	37755389	SCN5A/10A-upstream	892	DHS
chr3	37783167	37783523	SCN5A/10A-upstream	355	DHS-CTCF
chr3	37804162	37804795	SCN5A/10A-upstream	632	DHS
chr3	37806926	37807930	SCN5A/10A-upstream	1003	DHS
chr3	37809861	37810363	SCN5A/10A-upstream	501	DHS
chr3	37812316	37813658	SCN5A/10A-upstream	1341	DHS
chr3	37820774	37821624	SCN5A/10A-upstream	849	DHS-CTCF
chr3	37823886	37824513	SCN5A/10A-upstream	626	DHS
chr3	37828451	37829619	SCN5A/10A-upstream	1167	DHS
chr3	37845565	37845921	SCN5A/10A-upstream	355	DHS-CTCF
chr3	37854031	37854380	SCN5A/10A-upstream	348	DHS
chr3	37856037	37856836	SCN5A/10A-upstream	798	DHS-CTCF
chr3	37864677	37865068	SCN5A/10A-upstream	390	DHS
chr3	37875379	37875530	SCN5A/10A-upstream	150	CTCF
chr3	37896809	37897550	SCN5A/10A-upstream	740	DHS-CTCF
chr3	37901579	37905343	SCN5A/10A-upstream	3763	DHS-H3K4me3
chr3	37913831	37914333	SCN5A/10A-upstream	501	DHS
chr3	37934365	37934997	SCN5A/10A-upstream	631	DHS
chr3	37945951	37946722	SCN5A/10A-upstream	770	DHS
chr3	37947722	37948349	SCN5A/10A-upstream	626	DHS
chr3	37950801	37951429	SCN5A/10A-upstream	627	DHS-CTCF
chr3	37953568	37954298	SCN5A/10A-upstream	729	DHS-CTCF
chr3	37964067	37965204	SCN5A/10A-upstream	1136	DHS
chr3	37968073	37969521	SCN5A/10A-upstream	1447	DHS
chr3	37976266	37978681	SCN5A/10A-upstream	2414	DHS
chr3	37986915	37988386	SCN5A/10A-upstream	1470	DHS
chr3	37991287	37992059	SCN5A/10A-upstream	771	DHS
chr3	38008692	38009295	SCN5A/10A-upstream	602	DHS-CTCF
chr3	38015925	38016698	SCN5A/10A-upstream	772	DHS-CTCF
chr3	38027499	38027650	SCN5A/10A-upstream	150	DHS
chr3	38034974	38036782	SCN5A/10A-upstream	1807	DHS-H3K4me3
chr3	38038108	38039010	SCN5A/10A-upstream	901	DHS-CTCF
chr3	38039796	38041069	SCN5A/10A-upstream	1272	DHS-H3K4me3
chr3	38043079	38043230	SCN5A/10A-upstream	150	CTCF
chr3	38044598	38047290	SCN5A/10A-upstream	2691	DHS-CTCF
chr3	38064921	38067603	SCN5A/10A-domain	2681	DHS-CTCF-H3K4me3
chr3	38069975	38072101	SCN5A/10A-domain	2125	DHS-H3K4me3
chr3	38080369	38082019	SCN5A/10A-domain	1649	DHS-CTCF-H3K4me3
chr3	38125887	38126533	SCN5A/10A-domain	645	DHS
chr3	38159290	38160024	SCN5A/10A-domain	733	DHS-CTCF
chr3	38172936	38173651	SCN5A/10A-domain	714	DHS-CTCF
chr3	38177250	38181540	SCN5A/10A-domain	4289	DHS-H3K4me3
chr3	38192779	38192930	SCN5A/10A-domain	150	CTCF
chr3	38195451	38196078	SCN5A/10A-domain	626	DHS
chr3	38205556	38208432	SCN5A/10A-domain	2875	DHS-H3K4me3
chr3	38216070	38216572	SCN5A/10A-domain	501	DHS
chr3	38269303	38270217	SCN5A/10A-domain	913	DHS
chr3	38270603	38270880	SCN5A/10A-domain	276	DHS
chr3	38288699	38289430	SCN5A/10A-domain	730	DHS-CTCF
chr3	38323427	38324059	SCN5A/10A-domain	631	CTCF
chr3	38325243	38325745	SCN5A/10A-domain	501	DHS
chr3	38339534	38340231	SCN5A/10A-domain	696	CTCF
chr3	38358739	38358980	SCN5A/10A-domain	240	DHS
chr3	38369021	38369395	SCN5A/10A-domain	373	DHS
chr3	38376087	38376715	SCN5A/10A-domain	627	DHS
chr3	38385359	38385510	SCN5A/10A-domain	150	CTCF
chr3	38387299	38387450	SCN5A/10A-domain	150	CTCF
chr3	38387749	38389551	SCN5A/10A-domain	1801	DHS-CTCF-H3K4me3
chr3	38390474	38390734	SCN5A/10A-domain	259	DHS
chr3	38394690	38395025	SCN5A/10A-domain	334	DHS
chr3	38396270	38397048	SCN5A/10A-domain	777	DHS
chr3	38438834	38439305	SCN5A/10A-domain	470	DHS
chr3	38445552	38446361	SCN5A/10A-domain	808	DHS
chr3	38480007	38480327	SCN5A/10A-domain	319	DHS
chr3	38494653	38497994	SCN5A/10A-domain	3340	DHS-H3K4me3
chr3	38500548	38501114	SCN5A/10A-domain	565	DHS
chr3	38521194	38521986	SCN5A/10A-domain	791	DHS-CTCF
chr3	38537324	38539127	SCN5A/10A-domain	1802	DHS-CTCF-H3K4me3
chr3	38562739	38563523	SCN5A/10A-domain	783	DHS-CTCF
chr3	38569979	38570130	SCN5A/10A-domain	150	CTCF
chr3	38583312	38583757	SCN5A/10A-domain	444	DHS
chr3	38601691	38602557	SCN5A/10A-domain	865	CTCF
chr3	38633772	38634073	SCN5A/10A-domain	300	Manually included for rs11708996
chr3	38636831	38637554	SCN5A/10A-domain	722	DHS
chr3	38665259	38665410	SCN5A/10A-domain	150	CTCF
chr3	38669316	38669969	SCN5A/10A-domain	652	CTCF
chr3	38687899	38688740	SCN5A/10A-domain	840	DHS-CTCF
chr3	38690363	38691966	SCN5A/10A-domain	1602	DHS-H3K4me3
chr3	38692379	38693256	SCN5A/10A-domain	876	DHS-CTCF
chr3	38696989	38697746	SCN5A/10A-domain	756	DHS
chr3	38704068	38704575	SCN5A/10A-domain	506	DHS
chr3	38749128	38749729	SCN5A/10A-domain	600	CTCF
chr3	38767077	38767946	SCN5A/10A-domain	868	DHS
chr3	38771840	38772213	SCN5A/10A-domain	372	DHS
chr3	38772990	38773619	SCN5A/10A-domain	628	DHS
chr3	38777403	38777704	SCN5A/10A-domain	300	Manually included for rs10428132
chr3	38780028	38780719	SCN5A/10A-domain	690	DHS-CTCF
chr3	38823639	38823790	SCN5A/10A-domain	150	CTCF
chr3	38823799	38823950	SCN5A/10A-domain	150	CTCF
chr3	38847190	38847692	SCN5A/10A-domain	501	DHS
chr3	38870509	38871519	SCN5A/10A-domain	1009	DHS
chr3	38875418	38876312	SCN5A/10A-domain	893	DHS
chr3	38877179	38877330	SCN5A/10A-domain	150	CTCF
chr3	38882502	38882883	SCN5A/10A-domain	380	DHS-CTCF
chr3	38885328	38885901	SCN5A/10A-domain	572	DHS-CTCF
chr3	38894450	38894922	SCN5A/10A-domain	471	DHS
chr3	38931386	38931873	SCN5A/10A-domain	486	DHS
chr3	39002280	39003014	SCN5A/10A-domain	733	DHS-CTCF
chr3	39025759	39025910	SCN5A/10A-domain	150	CTCF
chr3	39033854	39034346	SCN5A/10A-domain	491	DHS
chr3	39041275	39041993	SCN5A/10A-domain	717	CTCF
chr3	39054839	39055209	SCN5A/10A-domain	369	DHS
chr3	39072176	39072779	SCN5A/10A-domain	602	CTCF
chr3	39079491	39080374	SCN5A/10A-domain	882	DHS
chr3	39092559	39094805	SCN5A/10A-domain	2245	DHS-H3K4me3
chr3	39106676	39107239	SCN5A/10A-domain	562	DHS-CTCF
chr3	39121099	39121250	SCN5A/10A-domain	150	CTCF
chr3	39130445	39130795	SCN5A/10A-domain	349	DHS
chr3	39132502	39132845	SCN5A/10A-domain	342	DHS
chr3	39138338	39138576	SCN5A/10A-domain	237	DHS
chr3	39142339	39143124	SCN5A/10A-domain	784	DHS-CTCF
chr3	39144739	39144890	SCN5A/10A-domain	150	CTCF
chr3	39147494	39150076	SCN5A/10A-domain	2581	DHS-H3K4me3
chr3	39166657	39167256	SCN5A/10A-domain	598	DHS-CTCF
chr3	39167398	39167680	SCN5A/10A-domain	281	DHS
chr3	39167906	39168600	SCN5A/10A-domain	693	DHS-CTCF
chr3	39180601	39180949	SCN5A/10A-domain	347	DHS
chr3	39187679	39187830	SCN5A/10A-domain	150	CTCF
chr3	39188229	39190128	SCN5A/10A-domain	1898	DHS
chr3	39191912	39195869	SCN5A/10A-domain	3956	DHS-H3K4me3
chr3	39207350	39209356	SCN5A/10A-domain	2005	DHS-CTCF
chr3	39218719	39220476	SCN5A/10A-domain	1756	DHS-H3K4me3
chr3	39221912	39223077	SCN5A/10A-domain	1164	DHS-CTCF-H3K4me3
chr3	39231139	39231886	SCN5A/10A-domain	746	DHS-CTCF
chr3	39243464	39244107	SCN5A/10A-domain	642	DHS-CTCF
chr3	39249821	39250515	SCN5A/10A-domain	693	DHS-CTCF
chr3	39302355	39303055	SCN5A/10A-domain	699	DHS-CTCF
chr3	39314599	39315070	SCN5A/10A-domain	470	CTCF
chr3	39329704	39330449	SCN5A/10A-domain	744	DHS-CTCF
chr3	39333208	39334020	SCN5A/10A-domain	811	DHS-CTCF
chr3	39403514	39404306	SCN5A/10A-domain	791	DHS
chr3	39419516	39420129	SCN5A/10A-domain	612	DHS-CTCF
chr3	39423994	39426653	SCN5A/10A-domain	2658	DHS-CTCF-H3K4me3
chr3	39446977	39450150	SCN5A/10A-downstream	3172	DHS-CTCF-H3K4me3
chr3	39452000	39452401	SCN5A/10A-downstream	400	DHS
chr3	39455078	39455409	SCN5A/10A-downstream	330	DHS
chr3	39458659	39459442	SCN5A/10A-downstream	782	DHS-CTCF
chr3	39470104	39470734	SCN5A/10A-downstream	629	DHS
chr3	39475095	39475597	SCN5A/10A-downstream	501	DHS
chr3	39485119	39485310	SCN5A/10A-downstream	190	CTCF
chr3	39489190	39489926	SCN5A/10A-downstream	735	DHS-CTCF
chr3	39539980	39540644	SCN5A/10A-downstream	663	DHS-CTCF
chr3	39543516	39544641	SCN5A/10A-downstream	1124	DHS-H3K4me3
chr3	39547743	39548430	SCN5A/10A-downstream	686	DHS
chr3	39572980	39573900	SCN5A/10A-downstream	919	DHS
chr3	39583207	39583870	SCN5A/10A-downstream	662	DHS-CTCF
chr3	39589739	39590306	SCN5A/10A-downstream	566	DHS
chr3	39679269	39679949	SCN5A/10A-downstream	679	DHS-CTCF
chr3	39680786	39681538	SCN5A/10A-downstream	751	DHS
chr3	39685487	39686248	SCN5A/10A-downstream	760	DHS
chr3	39709816	39710566	SCN5A/10A-downstream	749	DHS-CTCF
chr3	39712654	39713466	SCN5A/10A-downstream	811	DHS
chr3	39746915	39747544	SCN5A/10A-downstream	628	DHS
chr3	39748618	39749404	SCN5A/10A-downstream	785	DHS-CTCF
chr3	39765695	39766246	SCN5A/10A-downstream	550	DHS-CTCF
chr3	39768999	39769150	SCN5A/10A-downstream	150	DHS
chr3	39846484	39846907	SCN5A/10A-downstream	422	DHS
chr3	39850089	39852135	SCN5A/10A-downstream	2045	DHS-H3K4me3
chr3	39853922	39854640	SCN5A/10A-downstream	717	CTCF
chr3	39855518	39855876	SCN5A/10A-downstream	357	DHS
chr3	39949281	39950033	SCN5A/10A-downstream	751	DHS
chr3	39952363	39953808	SCN5A/10A-downstream	1444	DHS
chr3	40002055	40003233	SCN5A/10A-downstream	1177	DHS
chr3	40003997	40004533	SCN5A/10A-downstream	535	DHS
chr3	40022875	40023648	SCN5A/10A-downstream	772	DHS
chr3	40032027	40032451	SCN5A/10A-downstream	423	DHS-CTCF
chr3	40084728	40085254	SCN5A/10A-downstream	525	DHS
chr3	40085889	40086518	SCN5A/10A-downstream	628	DHS
chr3	40088987	40089271	SCN5A/10A-downstream	283	DHS
chr7	79049575	79050350	CACNA2D1-upstream	774	DHS
chr7	79080559	79085112	CACNA2D1-upstream	4552	DHS-H3K4me3
chr7	79090940	79091442	CACNA2D1-upstream	501	DHS
chr7	79124802	79125819	CACNA2D1-upstream	1016	DHS
chr7	79131419	79131870	CACNA2D1-upstream	450	CTCF
chr7	79134199	79134350	CACNA2D1-upstream	150	CTCF
chr7	79135684	79136311	CACNA2D1-upstream	626	DHS
chr7	79183227	79183729	CACNA2D1-upstream	501	DHS
chr7	79239579	79240767	CACNA2D1-upstream	1187	DHS
chr7	79281808	79282310	CACNA2D1-upstream	501	DHS
chr7	79321141	79321910	CACNA2D1-upstream	768	DHS
chr7	79371040	79371396	CACNA2D1-upstream	355	CTCF
chr7	79399289	79399916	CACNA2D1-upstream	626	CTCF
chr7	79407995	79409149	CACNA2D1-upstream	1153	CTCF
chr7	79410828	79411862	CACNA2D1-upstream	1033	CTCF
chr7	79416846	79417475	CACNA2D1-upstream	628	CTCF
chr7	79418816	79419444	CACNA2D1-upstream	627	CTCF
chr7	79435655	79436011	CACNA2D1-upstream	355	DHS-CTCF
chr7	79449535	79450313	CACNA2D1-upstream	777	DHS-H3K4me3
chr7	79452438	79452940	CACNA2D1-upstream	501	DHS
chr7	79483696	79484485	CACNA2D1-upstream	788	DHS
chr7	79505916	79506835	CACNA2D1-upstream	918	DHS
chr7	79562223	79563160	CACNA2D1-upstream	936	DHS
chr7	79565545	79566304	CACNA2D1-upstream	758	DHS
chr7	79643720	79644222	CACNA2D1-upstream	501	DHS
chr7	79648332	79648967	CACNA2D1-upstream	634	DHS-CTCF
chr7	79677173	79677529	CACNA2D1-upstream	355	CTCF
chr7	79689532	79689888	CACNA2D1-upstream	355	DHS-CTCF
chr7	79692617	79693246	CACNA2D1-upstream	628	DHS-H3K4me3
chr7	79699599	79700101	CACNA2D1-upstream	501	DHS
chr7	79707293	79708311	CACNA2D1-upstream	1017	DHS-H3K4me3
chr7	79716333	79717557	CACNA2D1-upstream	1223	DHS
chr7	79724872	79725228	CACNA2D1-upstream	355	DHS-CTCF
chr7	79727999	79728429	CACNA2D1-upstream	429	CTCF
chr7	79762759	79762910	CACNA2D1-upstream	150	CTCF
chr7	79763311	79766650	CACNA2D1-upstream	3338	DHS-CTCF-H3K4me3
chr7	79774884	79775859	CACNA2D1-upstream	974	DHS
chr7	79776653	79777670	CACNA2D1-upstream	1016	DHS
chr7	79779841	79781241	CACNA2D1-upstream	1399	DHS
chr7	79783845	79784636	CACNA2D1-upstream	790	DHS
chr7	79836199	79836350	CACNA2D1-upstream	150	CTCF
chr7	79851158	79851786	CACNA2D1-upstream	627	DHS
chr7	79873677	79874179	CACNA2D1-upstream	501	DHS
chr7	79892480	79892982	CACNA2D1-upstream	501	DHS
chr7	79902555	79903190	CACNA2D1-upstream	634	DHS
chr7	79906793	79907422	CACNA2D1-upstream	628	DHS
chr7	79914103	79914605	CACNA2D1-upstream	501	DHS
chr7	79918080	79918450	CACNA2D1-upstream	369	DHS-CTCF
chr7	79936688	79937190	CACNA2D1-upstream	501	DHS
chr7	79941397	79942025	CACNA2D1-upstream	627	DHS
chr7	79964219	79964991	CACNA2D1-upstream	771	DHS
chr7	79975936	79976713	CACNA2D1-upstream	776	DHS-CTCF
chr7	79986764	79987391	CACNA2D1-upstream	626	DHS
chr7	80008283	80008785	CACNA2D1-upstream	501	DHS
chr7	80021580	80021936	CACNA2D1-upstream	355	DHS
chr7	80057459	80057610	CACNA2D1-upstream	150	DHS-CTCF
chr7	80057737	80058239	CACNA2D1-upstream	501	DHS-CTCF
chr7	80069411	80070553	CACNA2D1-upstream	1141	DHS
chr7	80083064	80083420	CACNA2D1-upstream	355	DHS-CTCF
chr7	80096152	80096906	CACNA2D1-upstream	753	DHS
chr7	80127669	80129231	CACNA2D1-upstream	1561	DHS
chr7	80167531	80168159	CACNA2D1-upstream	627	DHS
chr7	80171755	80172385	CACNA2D1-upstream	629	DHS
chr7	80214034	80214661	CACNA2D1-upstream	626	DHS
chr7	80240915	80241682	CACNA2D1-upstream	766	DHS
chr7	80244099	80244794	CACNA2D1-upstream	694	DHS
chr7	80251776	80252405	CACNA2D1-upstream	628	DHS
chr7	80263537	80264352	CACNA2D1-upstream	814	DHS
chr7	80288804	80289210	CACNA2D1-upstream	405	DHS-CTCF
chr7	80291074	80291430	CACNA2D1-upstream	355	CTCF
chr7	80310588	80310944	CACNA2D1-upstream	355	DHS-CTCF
chr7	80328226	80328995	CACNA2D1-upstream	768	DHS-CTCF
chr7	80350951	80352898	CACNA2D1-upstream	1946	DHS
chr7	80361972	80362328	CACNA2D1-upstream	355	CTCF
chr7	80410360	80411516	CACNA2D1-upstream	1155	DHS
chr7	80456154	80456922	CACNA2D1-upstream	767	DHS
chr7	80512522	80513540	CACNA2D1-upstream	1017	DHS
chr7	80529868	80530807	CACNA2D1-upstream	938	DHS
chr7	80545859	80546010	CACNA2D1-upstream	150	DHS-CTCF
chr7	80546102	80546458	CACNA2D1-upstream	355	DHS-CTCF
chr7	80546881	80549309	CACNA2D1-upstream	2427	DHS-H3K4me3
chr7	80549446	80549802	CACNA2D1-upstream	355	DHS-CTCF
chr7	80570345	80572407	CACNA2D1-upstream	2061	DHS
chr7	80625319	80625694	CACNA2D1-upstream	374	CTCF
chr7	80642281	80643056	CACNA2D1-upstream	774	DHS
chr7	80740452	80741373	CACNA2D1-upstream	920	DHS
chr7	80790668	80791295	CACNA2D1-upstream	626	DHS
chr7	80802903	80803829	CACNA2D1-upstream	925	DHS-H3K4me3
chr7	80839729	80841509	CACNA2D1-upstream	1779	DHS
chr7	80873599	80873750	CACNA2D1-upstream	150	DHS-CTCF
chr7	80886349	80886705	CACNA2D1-upstream	355	DHS-CTCF
chr7	80914216	80914999	CACNA2D1-upstream	782	DHS
chr7	80928204	80929217	CACNA2D1-upstream	1012	DHS
chr7	80996316	80997580	CACNA2D1-upstream	1263	DHS
chr7	81059579	81059730	CACNA2D1-upstream	150	DHS
chr7	81059884	81060793	CACNA2D1-upstream	908	DHS
chr7	81076639	81077141	CACNA2D1-upstream	501	DHS-CTCF
chr7	81087233	81087589	CACNA2D1-domain	355	DHS-CTCF
chr7	81099220	81100010	CACNA2D1-domain	789	DHS-CTCF
chr7	81111906	81112262	CACNA2D1-domain	355	DHS-CTCF
chr7	81113509	81114136	CACNA2D1-domain	626	DHS
chr7	81128663	81129562	CACNA2D1-domain	898	DHS-CTCF
chr7	81130336	81131185	CACNA2D1-domain	848	DHS-CTCF
chr7	81203701	81205151	CACNA2D1-domain	1449	DHS
chr7	81213170	81214674	CACNA2D1-domain	1503	DHS
chr7	81224034	81224662	CACNA2D1-domain	627	DHS
chr7	81229678	81230835	CACNA2D1-domain	1156	DHS
chr7	81233021	81234449	CACNA2D1-domain	1427	DHS
chr7	81238285	81238787	CACNA2D1-domain	501	DHS
chr7	81246033	81248278	CACNA2D1-domain	2244	DHS
chr7	81255233	81255861	CACNA2D1-domain	627	DHS
chr7	81256690	81257456	CACNA2D1-domain	765	DHS
chr7	81267136	81269435	CACNA2D1-domain	2298	DHS
chr7	81314243	81315123	CACNA2D1-domain	879	DHS
chr7	81319679	81320234	CACNA2D1-domain	554	DHS
chr7	81345353	81345709	CACNA2D1-domain	355	DHS-CTCF
chr7	81354114	81355728	CACNA2D1-domain	1613	DHS
chr7	81391099	81391250	CACNA2D1-domain	150	CTCF
chr7	81391339	81391490	CACNA2D1-domain	150	CTCF
chr7	81392603	81400096	CACNA2D1-domain	7492	DHS-CTCF-H3K4me3
chr7	81462701	81463203	CACNA2D1-domain	501	DHS
chr7	81474940	81476342	CACNA2D1-domain	1401	DHS-H3K4me3
chr7	81485019	81485170	CACNA2D1-domain	150	CTCF
chr7	81502607	81503427	CACNA2D1-domain	819	DHS
chr7	81511004	81512317	CACNA2D1-domain	1312	DHS
chr7	81563718	81564632	CACNA2D1-domain	913	DHS
chr7	81585626	81586398	CACNA2D1-domain	771	DHS-CTCF
chr7	81589292	81589794	CACNA2D1-domain	501	DHS
chr7	81641548	81642324	CACNA2D1-domain	775	DHS
chr7	81646579	81647081	CACNA2D1-domain	501	DHS-CTCF
chr7	81665702	81666330	CACNA2D1-domain	627	DHS
chr7	81668859	81669630	CACNA2D1-domain	770	DHS
chr7	81673809	81674165	CACNA2D1-domain	355	DHS-CTCF
chr7	81678557	81680667	CACNA2D1-domain	2109	DHS
chr7	81685537	81686188	CACNA2D1-domain	650	DHS
chr7	81686708	81687335	CACNA2D1-domain	626	DHS
chr7	81738468	81739229	CACNA2D1-domain	760	DHS
chr7	81770604	81771231	CACNA2D1-domain	626	DHS
chr7	81794019	81794725	CACNA2D1-domain	705	DHS-CTCF
chr7	81801330	81801686	CACNA2D1-domain	355	DHS-CTCF
chr7	81812921	81813558	CACNA2D1-domain	636	DHS
chr7	81823319	81823946	CACNA2D1-domain	626	DHS
chr7	81833956	81834584	CACNA2D1-domain	627	DHS
chr7	81863772	81864128	CACNA2D1-domain	355	DHS-CTCF
chr7	81877178	81877534	CACNA2D1-domain	355	DHS-CTCF
chr7	81915439	81915590	CACNA2D1-domain	150	DHS
chr7	81949025	81949664	CACNA2D1-domain	638	DHS
chr7	81965279	81965450	CACNA2D1-domain	170	DHS-CTCF
chr7	81977519	81977670	CACNA2D1-domain	150	DHS
chr7	81991378	81992007	CACNA2D1-domain	628	DHS
chr7	82057463	82058220	CACNA2D1-domain	756	DHS
chr7	82070326	82074411	CACNA2D1-domain	4084	DHS-CTCF-H3K4me3
chr7	82110824	82111180	CACNA2D1-domain	355	DHS-CTCF
chr7	82135542	82136555	CACNA2D1-domain	1012	DHS-CTCF
chr7	82151167	82151669	CACNA2D1-domain	501	DHS
chr7	82156823	82158794	CACNA2D1-domain	1970	DHS
chr7	82159559	82160320	CACNA2D1-domain	760	DHS
chr7	82171812	82172702	CACNA2D1-domain	889	DHS
chr7	82192013	82192901	CACNA2D1-domain	887	DHS
chr7	82201514	82202141	CACNA2D1-domain	626	DHS-CTCF
chr7	82224119	82224270	CACNA2D1-domain	150	DHS
chr7	82228084	82228845	CACNA2D1-domain	760	DHS
chr7	82234576	82234932	CACNA2D1-domain	355	DHS-CTCF
chr7	82253441	82254198	CACNA2D1-domain	756	DHS
chr7	82356130	82356757	CACNA2D1-domain	626	DHS-CTCF
chr7	82358763	82359119	CACNA2D1-domain	355	DHS-CTCF
chr7	82369581	82369937	CACNA2D1-domain	355	DHS-CTCF
chr7	82419481	82420109	CACNA2D1-downstream	627	DHS
chr7	82434620	82435530	CACNA2D1-downstream	909	DHS-H3K4me3
chr7	82439858	82440487	CACNA2D1-downstream	628	DHS-CTCF
chr7	82445679	82445830	CACNA2D1-downstream	150	CTCF
chr7	82634899	82635050	CACNA2D1-downstream	150	DHS-CTCF
chr7	82702279	82702550	CACNA2D1-downstream	270	DHS-CTCF
chr7	82791370	82792749	CACNA2D1-downstream	1378	DHS-H3K4me3
chr7	82900564	82900920	CACNA2D1-downstream	355	DHS-H3K4me3
chr7	82977296	82977925	CACNA2D1-downstream	628	DHS
chr7	82995079	82995490	CACNA2D1-downstream	410	CTCF
chr7	83040326	83040682	CACNA2D1-downstream	355	DHS-CTCF
chr7	83042886	83043388	CACNA2D1-downstream	501	DHS
chr7	83097411	83098180	CACNA2D1-downstream	768	DHS
chr7	83131780	83132282	CACNA2D1-downstream	501	DHS
chr7	83143228	83143584	CACNA2D1-downstream	355	DHS-CTCF
chr7	83277725	83278732	CACNA2D1-downstream	1006	DHS-H3K4me3
chr7	83285296	83285652	CACNA2D1-downstream	355	DHS-CTCF
chr7	83306401	83307028	CACNA2D1-downstream	626	DHS
chr7	83563481	83563930	CACNA2D1-downstream	448	CTCF
chr7	83565248	83565878	CACNA2D1-downstream	629	DHS-CTCF
chr7	83576565	83576921	CACNA2D1-downstream	355	CTCF
chr7	83586592	83587094	CACNA2D1-downstream	501	DHS
chr7	83605576	83605932	CACNA2D1-downstream	355	DHS-CTCF
chr7	83650623	83651254	CACNA2D1-downstream	630	DHS
chr7	83654404	83655336	CACNA2D1-downstream	931	DHS
chr7	83671370	83671999	CACNA2D1-downstream	628	DHS
chr7	83672904	83673532	CACNA2D1-downstream	627	DHS
chr7	83702862	83703489	CACNA2D1-downstream	626	DHS
chr7	83721492	83722121	CACNA2D1-downstream	628	DHS-H3K4me3
chr7	83730163	83730530	CACNA2D1-downstream	366	DHS-CTCF
chr7	83731414	83732041	CACNA2D1-downstream	626	DHS
chr7	83818136	83818492	CACNA2D1-downstream	355	DHS-CTCF
chr7	83822239	83822390	CACNA2D1-downstream	150	CTCF
chr7	83822519	83822670	CACNA2D1-downstream	150	CTCF
chr7	83822779	83825981	CACNA2D1-downstream	3201	DHS-H3K4me3
chr7	83847954	83848456	CACNA2D1-downstream	501	DHS
chr7	83862159	83862310	CACNA2D1-downstream	150	DHS
chr7	83866620	83867397	CACNA2D1-downstream	776	DHS
chr7	83877039	83877190	CACNA2D1-downstream	150	DHS
chr7	83880658	83881287	CACNA2D1-downstream	628	DHS
chr7	83887879	83888381	CACNA2D1-downstream	501	DHS
chr7	83900763	83901265	CACNA2D1-downstream	501	DHS
chr7	83965478	83967445	CACNA2D1-downstream	1966	DHS
chr7	83968579	83969081	CACNA2D1-downstream	501	DHS
chr7	84001239	84002553	CACNA2D1-downstream	1313	DHS
chr7	84041514	84042678	CACNA2D1-downstream	1163	DHS
chr7	84083959	84084110	CACNA2D1-downstream	150	CTCF
chr7	84154289	84154916	CACNA2D1-downstream	626	DHS
chr7	84158662	84159289	CACNA2D1-downstream	626	DHS
chr7	84244138	84244494	CACNA2D1-downstream	355	DHS-CTCF
chr7	84267219	84267846	CACNA2D1-downstream	626	DHS
chr7	84277090	84277718	CACNA2D1-downstream	627	DHS
chr7	84326777	84327279	CACNA2D1-downstream	501	DHS
chr7	84330499	84331717	CACNA2D1-downstream	1217	DHS
chr7	84358568	84359070	CACNA2D1-downstream	501	DHS
chr7	84420148	84420650	CACNA2D1-downstream	501	DHS
chr7	84569000	84569655	CACNA2D1-downstream	654	DHS
chr7	84614879	84615030	CACNA2D1-downstream	150	DHS-CTCF
chr7	84628039	84628190	CACNA2D1-downstream	150	DHS-CTCF
chr7	84644519	84644670	CACNA2D1-downstream	150	CTCF
chr7	84650438	84650794	CACNA2D1-downstream	355	DHS-CTCF
chr7	84652407	84652770	CACNA2D1-downstream	362	DHS-CTCF
chr7	84660088	84660745	CACNA2D1-downstream	656	DHS-CTCF
chr7	84670906	84671408	CACNA2D1-downstream	501	DHS-CTCF
chr10	16851335	16851691	CACNB2-upstream	355	DHS-CTCF
chr10	16857876	16860639	CACNB2-upstream	2762	DHS-H3K4me3
chr10	16869859	16870010	CACNB2-upstream	150	DHS-CTCF
chr10	16870024	16871423	CACNB2-upstream	1398	DHS
chr10	16874643	16875399	CACNB2-upstream	755	DHS
chr10	16885101	16885865	CACNB2-upstream	763	DHS-CTCF
chr10	16895174	16895803	CACNB2-upstream	628	DHS-CTCF
chr10	16929332	16930108	CACNB2-upstream	775	DHS
chr10	16933287	16934462	CACNB2-upstream	1174	DHS-CTCF
chr10	16946493	16947391	CACNB2-upstream	897	DHS
chr10	16957439	16957590	CACNB2-upstream	150	CTCF
chr10	16958319	16958470	CACNB2-upstream	150	CTCF
chr10	16961519	16961730	CACNB2-upstream	210	DHS-CTCF
chr10	16975979	16976130	CACNB2-upstream	150	DHS-CTCF
chr10	16985799	16985950	CACNB2-upstream	150	DHS-CTCF
chr10	16986344	16986846	CACNB2-upstream	501	DHS
chr10	16992813	16993710	CACNB2-upstream	896	DHS
chr10	16994665	16995030	CACNB2-upstream	364	DHS-CTCF
chr10	17007929	17011098	CACNB2-upstream	3168	DHS
chr10	17028170	17030622	CACNB2-upstream	2451	DHS
chr10	17034495	17035350	CACNB2-upstream	854	DHS-H3K4me3
chr10	17037811	17039383	CACNB2-upstream	1571	DHS
chr10	17041869	17042646	CACNB2-upstream	776	DHS
chr10	17043553	17045836	CACNB2-upstream	2282	DHS
chr10	17048671	17050462	CACNB2-upstream	1790	DHS
chr10	17051058	17052071	CACNB2-upstream	1012	DHS
chr10	17064588	17066509	CACNB2-upstream	1920	DHS
chr10	17067314	17068385	CACNB2-upstream	1070	DHS
chr10	17071215	17072423	CACNB2-upstream	1207	DHS
chr10	17075797	17076554	CACNB2-upstream	756	DHS
chr10	17080586	17081215	CACNB2-upstream	628	DHS
chr10	17098538	17099377	CACNB2-upstream	838	DHS
chr10	17101001	17101914	CACNB2-upstream	912	DHS
chr10	17103895	17105089	CACNB2-upstream	1193	DHS
chr10	17117280	17118261	CACNB2-upstream	980	DHS
chr10	17155718	17156506	CACNB2-upstream	787	DHS
chr10	17157582	17157938	CACNB2-upstream	355	DHS-CTCF
chr10	17189974	17190602	CACNB2-upstream	627	DHS
chr10	17213066	17213710	CACNB2-upstream	643	DHS
chr10	17225108	17225464	CACNB2-upstream	355	CTCF
chr10	17241126	17244216	CACNB2-upstream	3089	DHS-H3K4me3
chr10	17248241	17248743	CACNB2-upstream	501	DHS
chr10	17256240	17260384	CACNB2-upstream	4143	DHS
chr10	17269090	17277740	CACNB2-upstream	8649	DHS-CTCF-H3K4me3
chr10	17278290	17278792	CACNB2-upstream	501	DHS
chr10	17279792	17281585	CACNB2-upstream	1792	DHS
chr10	17291782	17292138	CACNB2-upstream	355	DHS
chr10	17299446	17300236	CACNB2-upstream	789	DHS
chr10	17332319	17332470	CACNB2-upstream	150	CTCF
chr10	17390374	17391472	CACNB2-upstream	1097	DHS-H3K4me3
chr10	17417939	17418344	CACNB2-upstream	404	CTCF
chr10	17423431	17424187	CACNB2-upstream	755	DHS
chr10	17425828	17426733	CACNB2-upstream	904	DHS
chr10	17451168	17451524	CACNB2-upstream	355	DHS-CTCF
chr10	17451919	17452070	CACNB2-upstream	150	CTCF
chr10	17472672	17473174	CACNB2-upstream	501	DHS-CTCF
chr10	17495167	17497095	CACNB2-upstream	1927	DHS-H3K4me3
chr10	17516626	17516982	CACNB2-upstream	355	DHS-CTCF
chr10	17546808	17547438	CACNB2-upstream	629	DHS
chr10	17554114	17555327	CACNB2-upstream	1212	DHS
chr10	17569315	17570228	CACNB2-upstream	912	DHS
chr10	17588951	17589453	CACNB2-upstream	501	DHS
chr10	17590702	17591204	CACNB2-upstream	501	DHS
chr10	17604395	17605477	CACNB2-upstream	1081	DHS
chr10	17641111	17641467	CACNB2-upstream	355	DHS-CTCF
chr10	17649505	17649861	CACNB2-upstream	355	DHS-CTCF
chr10	17658349	17660302	CACNB2-upstream	1952	DHS-H3K4me3
chr10	17684833	17687861	CACNB2-upstream	3027	DHS-H3K4me3
chr10	17707558	17708315	CACNB2-upstream	756	DHS
chr10	17715405	17716358	CACNB2-upstream	952	DHS
chr10	17779374	17779730	CACNB2-upstream	355	DHS
chr10	17784865	17785221	CACNB2-upstream	355	DHS
chr10	17878783	17879542	CACNB2-upstream	758	DHS
chr10	17889695	17890051	CACNB2-upstream	355	DHS
chr10	17914720	17915076	CACNB2-upstream	355	DHS
chr10	17952207	17952563	CACNB2-upstream	355	DHS
chr10	18026356	18026712	CACNB2-upstream	355	DHS
chr10	18031820	18032176	CACNB2-upstream	355	DHS
chr10	18076540	18077042	CACNB2-upstream	501	DHS
chr10	18125871	18126498	CACNB2-upstream	626	DHS
chr10	18136599	18136989	CACNB2-upstream	389	CTCF
chr10	18161635	18161991	CACNB2-upstream	355	DHS
chr10	18199092	18199448	CACNB2-upstream	355	DHS
chr10	18270491	18271143	CACNB2-domain	651	DHS
chr10	18294368	18295157	CACNB2-domain	788	DHS
chr10	18348777	18349826	CACNB2-domain	1048	DHS
chr10	18393195	18393551	CACNB2-domain	355	DHS-CTCF
chr10	18428993	18430832	CACNB2-domain	1838	DHS-H3K4me3
chr10	18434336	18435128	CACNB2-domain	791	DHS
chr10	18447668	18448170	CACNB2-domain	501	DHS
chr10	18453291	18454476	CACNB2-domain	1184	DHS
chr10	18468720	18469347	CACNB2-domain	626	DHS
chr10	18503831	18504333	CACNB2-domain	501	DHS-CTCF
chr10	18505452	18505808	CACNB2-domain	355	DHS-CTCF
chr10	18522739	18522890	CACNB2-domain	150	CTCF
chr10	18527799	18528199	CACNB2-domain	399	DHS-CTCF
chr10	18601673	18602029	CACNB2-downstream	355	DHS-CTCF
chr10	18629464	18630356	CACNB2-downstream	891	DHS-H3K4me3
chr10	18769559	18769710	CACNB2-downstream	150	CTCF
chr10	18786727	18787488	CACNB2-downstream	760	DHS
chr10	18811770	18812581	CACNB2-downstream	810	DHS
chr10	18872500	18872856	CACNB2-downstream	355	DHS-CTCF
chr10	18883723	18884079	CACNB2-downstream	355	CTCF
chr10	18890419	18890570	CACNB2-downstream	150	CTCF
chr10	18896380	18897008	CACNB2-downstream	627	DHS
chr10	18899275	18900044	CACNB2-downstream	768	DHS
chr10	18905259	18905624	CACNB2-downstream	364	DHS-CTCF
chr10	18912504	18913132	CACNB2-downstream	627	DHS
chr10	18916214	18917240	CACNB2-downstream	1025	DHS-H3K4me3
chr10	18938399	18941308	CACNB2-downstream	2908	DHS-H3K4me3
chr10	18946752	18950341	CACNB2-downstream	3588	DHS-H3K4me3
chr10	18955750	18956377	CACNB2-downstream	626	DHS
chr10	18970090	18971527	CACNB2-downstream	1436	DHS
chr10	18973411	18974041	CACNB2-downstream	629	DHS
chr10	18978427	18978783	CACNB2-downstream	355	DHS-CTCF
chr10	18988599	18988750	CACNB2-downstream	150	CTCF
chr10	19001842	19002615	CACNB2-downstream	772	DHS
chr10	19082979	19083130	CACNB2-downstream	150	CTCF
chr10	19457659	19457810	CACNB2-downstream	150	CTCF
chr10	19614393	19615021	CACNB2-downstream	627	DHS
chr10	19636527	19636883	CACNB2-downstream	355	DHS-CTCF
chr10	19699979	19700130	CACNB2-downstream	150	CTCF
chr10	19701471	19701827	CACNB2-downstream	355	DHS-CTCF
chr10	19777574	19778624	CACNB2-downstream	1049	DHS-CTCF-H3K4me3
chr10	19787292	19787794	CACNB2-downstream	501	DHS
chr10	19909739	19910138	CACNB2-downstream	398	DHS-CTCF
chr10	19918139	19919231	CACNB2-downstream	1091	DHS-CTCF
chr10	19927087	19928358	CACNB2-downstream	1270	DHS-H3K4me3
chr10	19940440	19940942	CACNB2-downstream	501	DHS
chr10	19943474	19943976	CACNB2-downstream	501	DHS
chr10	19952439	19952590	CACNB2-downstream	150	CTCF
chr10	19972964	19973410	CACNB2-downstream	445	DHS-CTCF
chr10	20002705	20003061	CACNB2-downstream	355	DHS-CTCF
chr10	20008013	20008942	CACNB2-downstream	928	DHS
chr10	20019009	20019637	CACNB2-downstream	627	DHS
chr10	20037867	20038914	CACNB2-downstream	1046	DHS
chr10	20074216	20074718	CACNB2-downstream	501	DHS
chr10	20077029	20077385	CACNB2-downstream	355	DHS-CTCF
chr10	20100409	20100911	CACNB2-downstream	501	DHS-CTCF
chr10	20103929	20108755	CACNB2-downstream	4825	DHS-CTCF-H3K4me3
chr10	20115563	20116190	CACNB2-downstream	626	DHS
chr10	20117186	20118116	CACNB2-downstream	929	DHS
chr10	20132719	20132870	CACNB2-downstream	150	DHS
chr10	20136195	20136823	CACNB2-downstream	627	DHS
chr10	20207451	20208210	CACNB2-downstream	758	DHS
chr10	20210179	20212068	CACNB2-downstream	1888	DHS
chr10	20218201	20219085	CACNB2-downstream	883	DHS
chr10	20220233	20221213	CACNB2-downstream	979	DHS
chr10	20259336	20260899	CACNB2-downstream	1562	DHS
chr10	20282734	20283616	CACNB2-downstream	881	DHS
chr10	20292672	20293676	CACNB2-downstream	1003	DHS
chr10	20328914	20329416	CACNB2-downstream	501	DHS
chr10	20389039	20389666	CACNB2-downstream	626	DHS
chr10	20394690	20395474	CACNB2-downstream	783	DHS
chr10	20399519	20399670	CACNB2-downstream	150	CTCF
chr10	20836819	20836970	CACNB2-downstream	150	CTCF
chr10	20887482	20887984	CACNB2-downstream	501	DHS
chr10	21057795	21058151	CACNB2-downstream	355	DHS-CTCF
chr10	21144365	21144721	CACNB2-downstream	355	DHS-CTCF
chr10	21147216	21147572	CACNB2-downstream	355	DHS-CTCF
chr11	116642323	116644855	SCN2B-upstream	2531	DHS-H3K4me3
chr11	116653413	116653915	SCN2B-upstream	501	DHS
chr11	116657280	116659700	SCN2B-upstream	2419	DHS-H3K4me3
chr11	116661639	116661790	SCN2B-upstream	150	DHS-CTCF
chr11	116661891	116662519	SCN2B-upstream	627	DHS
chr11	116679403	116680690	SCN2B-upstream	1286	DHS
chr11	116699699	116699850	SCN2B-upstream	150	CTCF
chr11	116700129	116700756	SCN2B-upstream	626	DHS-CTCF
chr11	116706340	116707371	SCN2B-upstream	1030	DHS-CTCF
chr11	116711018	116711374	SCN2B-upstream	355	DHS
chr11	116722954	116723582	SCN2B-upstream	627	DHS
chr11	116724134	116725028	SCN2B-upstream	893	DHS
chr11	116732080	116732857	SCN2B-upstream	776	DHS
chr11	116741764	116742540	SCN2B-upstream	775	DHS
chr11	116744780	116745546	SCN2B-upstream	765	DHS-CTCF
chr11	116750495	116751122	SCN2B-upstream	626	DHS
chr11	116758598	116759226	SCN2B-upstream	627	DHS-CTCF
chr11	116765804	116766160	SCN2B-upstream	355	DHS
chr11	116781029	116781531	SCN2B-upstream	501	DHS
chr11	116783666	116784293	SCN2B-upstream	626	CTCF
chr11	116797897	116798253	SCN2B-upstream	355	DHS-H3K4me3
chr11	116800303	116801542	SCN2B-upstream	1238	DHS
chr11	116854941	116855992	SCN2B-upstream	1050	DHS
chr11	116857096	116857901	SCN2B-upstream	804	DHS
chr11	116860575	116861202	SCN2B-upstream	626	DHS
chr11	116881367	116882683	SCN2B-upstream	1315	DHS
chr11	116897418	116898184	SCN2B-upstream	765	DHS
chr11	116916439	116917225	SCN2B-upstream	785	DHS
chr11	116929411	116930038	SCN2B-upstream	626	DHS
chr11	116940525	116941305	SCN2B-upstream	779	DHS
chr11	116942038	116943988	SCN2B-upstream	1949	DHS
chr11	116952699	116952850	SCN2B-upstream	150	CTCF
chr11	116952919	116953070	SCN2B-upstream	150	CTCF
chr11	116953934	116954692	SCN2B-upstream	757	DHS
chr11	116966179	116970173	SCN2B-upstream	3993	DHS-CTCF-H3K4me3
chr11	116976630	116977132	SCN2B-upstream	501	DHS-CTCF
chr11	117005840	117006342	SCN2B-upstream	501	DHS-CTCF
chr11	117009080	117010042	SCN2B-upstream	961	DHS-CTCF
chr11	117014050	117017764	SCN2B-upstream	3713	DHS-CTCF-H3K4me3
chr11	117031427	117032055	SCN2B-upstream	627	DHS
chr11	117042187	117044436	SCN2B-upstream	2248	DHS
chr11	117048652	117051455	SCN2B-upstream	2802	DHS-H3K4me3
chr11	117051759	117052488	SCN2B-upstream	728	DHS-CTCF
chr11	117068099	117074486	SCN2B-upstream	6386	DHS-CTCF-H3K4me3
chr11	117076259	117076657	SCN2B-upstream	397	DHS-CTCF
chr11	117077458	117077814	SCN2B-upstream	355	DHS-CTCF
chr11	117079457	117081050	SCN2B-upstream	1592	DHS-CTCF
chr11	117087400	117089865	SCN2B-upstream	2464	DHS
chr11	117090936	117093501	SCN2B-upstream	2564	DHS
chr11	117097087	117097720	SCN2B-upstream	632	DHS-CTCF
chr11	117101123	117104615	SCN2B-upstream	3491	DHS-CTCF-H3K4me3
chr11	117109994	117110622	SCN2B-upstream	627	DHS-CTCF
chr11	117122279	117122430	SCN2B-upstream	150	CTCF
chr11	117130102	117130735	SCN2B-upstream	632	DHS
chr11	117144364	117145117	SCN2B-upstream	752	DHS
chr11	117150318	117150953	SCN2B-upstream	634	DHS
chr11	117151698	117152591	SCN2B-upstream	892	DHS
chr11	117170955	117172087	SCN2B-upstream	1131	DHS
chr11	117184781	117187690	SCN2B-upstream	2908	DHS-CTCF-H3K4me3
chr11	117190067	117190694	SCN2B-upstream	626	DHS
chr11	117198052	117200235	SCN2B-upstream	2182	DHS-H3K4me3
chr11	117260070	117260881	SCN2B-domain	810	DHS
chr11	117296898	117297254	SCN2B-domain	355	DHS-CTCF
chr11	117313679	117313830	SCN2B-domain	150	CTCF
chr11	117314242	117314598	SCN2B-domain	355	DHS-CTCF
chr11	117350159	117350310	SCN2B-domain	150	CTCF
chr11	117489819	117489970	SCN2B-domain	150	CTCF
chr11	117491959	117492315	SCN2B-domain	355	CTCF
chr11	117502139	117502290	SCN2B-domain	150	CTCF
chr11	117601099	117601250	SCN2B-domain	150	CTCF
chr11	117678186	117678542	SCN2B-domain	355	DHS-CTCF
chr11	117678719	117678870	SCN2B-domain	150	DHS-CTCF
chr11	117679999	117680378	SCN2B-domain	378	DHS-CTCF
chr11	117680459	117680610	SCN2B-domain	150	DHS-CTCF
chr11	117688192	117690352	SCN2B-domain	2159	DHS-CTCF
chr11	117692735	117693091	SCN2B-domain	355	CTCF
chr11	117693899	117694130	SCN2B-domain	230	CTCF
chr11	117694365	117696090	SCN2B-domain	1724	DHS
chr11	117699214	117699843	SCN2B-domain	628	DHS
chr11	117714589	117715217	SCN2B-domain	627	DHS-CTCF
chr11	117746688	117748025	SCN2B-domain	1336	DHS-H3K4me3
chr11	117756329	117757099	SCN2B-domain	769	DHS-H3K4me3
chr11	117775290	117775646	SCN2B-domain	355	DHS-CTCF
chr11	117777884	117778511	SCN2B-domain	626	DHS
chr11	117816179	117816330	SCN2B-domain	150	CTCF
chr11	117817325	117818129	SCN2B-domain	803	DHS-CTCF
chr11	117821079	117821350	SCN2B-domain	270	CTCF
chr11	117856771	117857524	SCN2B-domain	752	DHS-H3K4me3
chr11	117873286	117873913	SCN2B-domain	626	DHS
chr11	117877159	117877935	SCN2B-domain	775	DHS
chr11	117923906	117924541	SCN2B-domain	634	DHS-CTCF
chr11	117939159	117939310	SCN2B-domain	150	CTCF
chr11	118015928	118017064	SCN2B-domain	1135	DHS-CTCF-H3K4me3
chr11	118023082	118024441	SCN2B-domain	1358	DHS-H3K4me3
chr11	118027303	118027659	SCN2B-domain	355	CTCF
chr11	118042348	118042704	SCN2B-domain	355	DHS-CTCF
chr11	118046919	118047070	SCN2B-domain	150	DHS
chr11	118065799	118066301	SCN2B-domain	501	DHS
chr11	118068599	118068750	SCN2B-domain	150	DHS-CTCF
chr11	118068987	118069343	SCN2B-domain	355	DHS-CTCF
chr11	118081670	118082297	SCN2B-domain	626	DHS
chr11	118122500	118123515	SCN2B-domain	1014	DHS-H3K4me3
chr11	118129159	118129538	SCN2B-domain	378	CTCF
chr11	118134604	118135501	SCN2B-domain	896	DHS-H3K4me3
chr11	118145859	118146505	SCN2B-domain	645	DHS
chr11	118161579	118162027	SCN2B-domain	447	DHS-CTCF
chr11	118166559	118166915	SCN2B-domain	355	DHS-CTCF
chr11	118186259	118186410	SCN2B-domain	150	CTCF
chr11	118187058	118187875	SCN2B-domain	816	DHS
chr11	118223699	118224175	SCN2B-domain	475	DHS-CTCF
chr11	118229719	118231473	SCN2B-domain	1753	DHS-H3K4me3
chr11	118269473	118270808	SCN2B-domain	1334	DHS
chr11	118271093	118274014	SCN2B-domain	2920	DHS-H3K4me3
chr11	118286158	118286952	SCN2B-domain	793	DHS
chr11	118304845	118310106	SCN2B-domain	5260	DHS-H3K4me3
chr11	118356039	118356210	SCN2B-domain	170	CTCF
chr11	118356219	118356370	SCN2B-domain	150	CTCF
chr11	118359100	118359730	SCN2B-domain	629	DHS-CTCF
chr11	118393115	118394021	SCN2B-domain	905	DHS-CTCF
chr11	118394999	118395150	SCN2B-domain	150	CTCF
chr11	118400931	118402591	SCN2B-domain	1659	DHS-H3K4me3
chr11	118435843	118437081	SCN2B-domain	1237	DHS-CTCF-H3K4me3
chr11	118442315	118446044	SCN2B-domain	3728	DHS-H3K4me3
chr11	118465706	118466334	SCN2B-domain	627	DHS-CTCF
chr11	118472662	118473710	SCN2B-domain	1047	DHS
chr11	118475664	118477120	SCN2B-domain	1455	DHS
chr11	118477863	118482446	SCN2B-domain	4582	DHS-CTCF-H3K4me3
chr11	118483014	118483811	SCN2B-domain	796	DHS
chr11	118488550	118490880	SCN2B-domain	2329	DHS-H3K4me3
chr11	118491515	118494259	SCN2B-domain	2743	DHS-H3K4me3
chr11	118505131	118506063	SCN2B-domain	931	DHS
chr11	118511479	118511630	SCN2B-domain	150	CTCF
chr11	118529499	118529650	SCN2B-domain	150	CTCF
chr11	118529910	118530809	SCN2B-domain	898	DHS-CTCF
chr11	118543575	118543931	SCN2B-domain	355	DHS-CTCF
chr11	118549632	118549988	SCN2B-domain	355	DHS-CTCF
chr11	118559939	118561477	SCN2B-domain	1537	DHS-CTCF-H3K4me3
chr11	118567739	118567890	SCN2B-domain	150	DHS
chr11	118585964	118586594	SCN2B-domain	629	DHS
chr11	118590876	118591503	SCN2B-domain	626	DHS
chr11	118641056	118641685	SCN2B-domain	628	DHS
chr11	118659274	118664156	SCN2B-domain	4881	DHS-CTCF-H3K4me3
chr11	118740462	118741789	SCN2B-domain	1326	DHS-CTCF
chr11	118758181	118759190	SCN2B-domain	1008	DHS
chr11	118760444	118760946	SCN2B-domain	501	DHS
chr11	118770199	118770350	SCN2B-domain	150	CTCF
chr11	118772197	118772553	SCN2B-domain	355	CTCF
chr11	118777606	118778363	SCN2B-domain	756	DHS-CTCF
chr11	118779479	118783592	SCN2B-domain	4112	DHS-H3K4me3
chr11	118787163	118797267	SCN2B-domain	10103	DHS-CTCF-H3K4me3
chr11	118798534	118801374	SCN2B-domain	2839	DHS-CTCF-H3K4me3
chr11	118827015	118827817	SCN2B-domain	801	DHS-CTCF
chr11	118850858	118851749	SCN2B-domain	890	DHS-H3K4me3
chr11	118867522	118870065	SCN2B-domain	2542	DHS-H3K4me3
chr11	118886059	118886210	SCN2B-domain	150	CTCF
chr11	118887371	118891264	SCN2B-domain	3892	DHS-H3K4me3
chr11	118900552	118902178	SCN2B-domain	1625	DHS-CTCF-H3K4me3
chr11	118915539	118915730	SCN2B-domain	190	CTCF
chr11	118926397	118929250	SCN2B-domain	2852	DHS-CTCF-H3K4me3
chr11	118933466	118933968	SCN2B-domain	501	DHS
chr11	118936132	118936488	SCN2B-domain	355	DHS-CTCF
chr11	118937319	118939773	SCN2B-domain	2453	DHS-H3K4me3
chr11	118955050	118956962	SCN2B-domain	1911	DHS-H3K4me3
chr11	118963597	118966806	SCN2B-domain	3208	DHS-CTCF-H3K4me3
chr11	118970964	118973928	SCN2B-domain	2963	DHS-CTCF-H3K4me3
chr11	118977211	118979915	SCN2B-domain	2703	DHS-H3K4me3
chr11	118991137	118993558	SCN2B-domain	2420	DHS-H3K4me3
chr11	119001337	119001964	SCN2B-domain	626	DHS
chr11	119005108	119005464	SCN2B-domain	355	CTCF
chr11	119015519	119016149	SCN2B-domain	629	DHS-CTCF
chr11	119016179	119016330	SCN2B-domain	150	DHS-CTCF
chr11	119019307	119021074	SCN2B-domain	1766	H3K4me3
chr11	119024339	119024490	SCN2B-domain	150	DHS-CTCF
chr11	119026842	119027198	SCN2B-domain	355	DHS-CTCF
chr11	119038927	119040635	SCN2B-domain	1707	DHS-CTCF-H3K4me3
chr11	119066355	119068122	SCN2B-domain	1766	DHS-CTCF
chr11	119076030	119078602	SCN2B-domain	2571	DHS-CTCF-H3K4me3
chr11	119088991	119089766	SCN2B-domain	774	DHS
chr11	119133343	119133699	SCN2B-domain	355	DHS-CTCF
chr11	119153034	119153790	SCN2B-domain	755	DHS
chr11	119155277	119155633	SCN2B-domain	355	DHS-CTCF
chr11	119165939	119166090	SCN2B-domain	150	DHS-CTCF
chr11	119177071	119177573	SCN2B-domain	501	DHS-CTCF
chr11	119178139	119178290	SCN2B-domain	150	CTCF
chr11	119185797	119188534	SCN2B-domain	2736	DHS-H3K4me3
chr11	119188984	119194864	SCN2B-domain	5879	DHS-CTCF-H3K4me3
chr11	119204703	119206626	SCN2B-domain	1922	DHS-H3K4me3
chr11	119208248	119212117	SCN2B-domain	3868	DHS-CTCF-H3K4me3
chr11	119223551	119224053	SCN2B-downstream	501	DHS
chr11	119227015	119227930	SCN2B-downstream	914	DHS-CTCF-H3K4me3
chr11	119231685	119232503	SCN2B-downstream	817	DHS
chr11	119234625	119235256	SCN2B-downstream	630	DHS-H3K4me3
chr11	119242599	119242750	SCN2B-downstream	150	CTCF
chr11	119244774	119245276	SCN2B-downstream	501	DHS-CTCF
chr11	119246125	119246899	SCN2B-downstream	773	DHS
chr11	119251690	119253197	SCN2B-downstream	1506	DHS-CTCF-H3K4me3
chr11	119260585	119260941	SCN2B-downstream	355	CTCF
chr11	119287479	119287650	SCN2B-downstream	170	CTCF
chr11	119287859	119288945	SCN2B-downstream	1085	DHS
chr11	119292037	119294524	SCN2B-downstream	2486	DHS-H3K4me3
chr11	119297952	119298582	SCN2B-downstream	629	DHS
chr11	119303055	119304370	SCN2B-downstream	1314	DHS-H3K4me3
chr11	119311728	119312484	SCN2B-downstream	755	DHS
chr11	119331233	119331993	SCN2B-downstream	759	DHS
chr11	119340977	119341737	SCN2B-downstream	759	DHS
chr11	119345139	119345290	SCN2B-downstream	150	CTCF
chr11	119345327	119345963	SCN2B-downstream	635	DHS-CTCF
chr11	119346079	119346230	SCN2B-downstream	150	DHS-CTCF
chr11	119350379	119350751	SCN2B-downstream	371	DHS-CTCF
chr11	119351760	119352539	SCN2B-downstream	778	DHS-CTCF
chr11	119356159	119356310	SCN2B-downstream	150	DHS-CTCF
chr11	119362465	119362821	SCN2B-downstream	355	DHS-CTCF
chr11	119380494	119381450	SCN2B-downstream	955	DHS
chr11	119404452	119405216	SCN2B-downstream	763	DHS-CTCF
chr11	119438577	119439615	SCN2B-downstream	1037	DHS
chr11	119443879	119444030	SCN2B-downstream	150	CTCF
chr11	119454275	119456392	SCN2B-downstream	2116	DHS-H3K4me3
chr11	119465357	119465989	SCN2B-downstream	631	DHS
chr11	119469287	119469915	SCN2B-downstream	627	DHS
chr11	119473655	119474011	SCN2B-downstream	355	CTCF
chr11	119486089	119486850	SCN2B-downstream	760	DHS
chr11	119494459	119494610	SCN2B-downstream	150	CTCF
chr11	119494739	119495105	SCN2B-downstream	365	CTCF
chr11	119512699	119513098	SCN2B-downstream	398	CTCF
chr11	119536990	119537619	SCN2B-downstream	628	DHS-CTCF
chr11	119541535	119542941	SCN2B-downstream	1405	DHS
chr11	119552242	119552598	SCN2B-downstream	355	DHS
chr11	119555015	119555517	SCN2B-downstream	501	DHS
chr11	119562052	119562410	SCN2B-downstream	357	CTCF
chr11	119577645	119578001	SCN2B-downstream	355	CTCF
chr11	119580171	119580976	SCN2B-downstream	804	DHS
chr11	119591795	119592151	SCN2B-downstream	355	DHS-CTCF
chr11	119597807	119601352	SCN2B-downstream	3544	DHS-CTCF-H3K4me3
chr11	119611979	119612357	SCN2B-downstream	377	CTCF
chr11	119612704	119613801	SCN2B-downstream	1096	DHS-H3K4me3
chr11	119645099	119645250	SCN2B-downstream	150	DHS
chr11	119662354	119663117	SCN2B-downstream	762	DHS
chr11	119665881	119666533	SCN2B-downstream	651	DHS
chr11	119853576	119854205	SCN2B-downstream	628	DHS
chr11	119869967	119870323	SCN2B-downstream	355	CTCF
chr11	119883839	119884310	SCN2B-downstream	470	CTCF
chr11	119938623	119939395	SCN2B-downstream	771	DHS
chr11	119950500	119950856	SCN2B-downstream	355	CTCF
chr11	119978940	119979296	SCN2B-downstream	355	DHS-CTCF
chr11	119983279	119983430	SCN2B-downstream	150	CTCF
chr11	119986299	119986672	SCN2B-downstream	372	CTCF
chr11	120022095	120022860	SCN2B-downstream	764	DHS
chr11	120039316	120040602	SCN2B-downstream	1285	DHS-CTCF-H3K4me3
chr11	120042766	120043426	SCN2B-downstream	659	DHS-CTCF
chr11	120051391	120051893	SCN2B-downstream	501	DHS-CTCF
chr11	120053539	120053901	SCN2B-downstream	361	DHS-CTCF
chr11	120055581	120056466	SCN2B-downstream	884	DHS
chr11	120076219	120076721	SCN2B-downstream	501	DHS
chr11	120079411	120080038	SCN2B-downstream	626	DHS
chr11	120080724	120084177	SCN2B-downstream	3452	DHS-H3K4me3
chr11	120086066	120086883	SCN2B-downstream	816	DHS
chr11	120099679	120099950	SCN2B-downstream	270	DHS-CTCF
chr11	120100537	120100893	SCN2B-downstream	355	DHS-CTCF
chr11	120105732	120106088	SCN2B-downstream	355	DHS-CTCF
chr11	120110899	120111361	SCN2B-downstream	461	CTCF
chr11	120129499	120129650	SCN2B-downstream	150	CTCF
chr11	120142926	120143553	SCN2B-downstream	626	DHS
chr11	120170579	120171081	SCN2B-downstream	501	DHS
chr11	120173667	120174169	SCN2B-downstream	501	DHS
chr11	122471957	122472755	SCN3B-upstream	797	DHS
chr11	122476078	122476705	SCN3B-upstream	626	DHS
chr11	122499370	122500183	SCN3B-upstream	812	DHS-CTCF
chr11	122503904	122504554	SCN3B-upstream	649	DHS-CTCF
chr11	122512949	122513853	SCN3B-upstream	903	DHS
chr11	122517624	122518253	SCN3B-upstream	628	DHS
chr11	122519799	122520301	SCN3B-upstream	501	DHS
chr11	122524465	122525232	SCN3B-upstream	766	DHS-CTCF
chr11	122526030	122528044	SCN3B-upstream	2013	DHS-H3K4me3
chr11	122561312	122562454	SCN3B-upstream	1141	DHS-H3K4me3
chr11	122568190	122568962	SCN3B-upstream	771	DHS
chr11	122579825	122580625	SCN3B-upstream	799	DHS
chr11	122582482	122583189	SCN3B-upstream	706	DHS-CTCF
chr11	122592237	122593157	SCN3B-upstream	919	DHS
chr11	122602125	122602879	SCN3B-upstream	753	DHS
chr11	122603848	122604730	SCN3B-upstream	881	DHS
chr11	122612119	122613069	SCN3B-upstream	949	DHS
chr11	122619436	122620366	SCN3B-upstream	929	DHS
chr11	122625283	122625639	SCN3B-upstream	355	CTCF
chr11	122625859	122626010	SCN3B-upstream	150	CTCF
chr11	122626042	122626679	SCN3B-upstream	636	DHS
chr11	122627259	122627410	SCN3B-upstream	150	DHS
chr11	122643573	122644202	SCN3B-upstream	628	DHS
chr11	122649817	122650319	SCN3B-upstream	501	DHS
chr11	122652029	122652658	SCN3B-upstream	628	DHS-CTCF
chr11	122655006	122655830	SCN3B-upstream	823	DHS
chr11	122655979	122656130	SCN3B-upstream	150	CTCF
chr11	122659510	122659866	SCN3B-upstream	355	DHS-CTCF
chr11	122666759	122667203	SCN3B-upstream	443	DHS
chr11	122678905	122679712	SCN3B-upstream	806	CTCF
chr11	122685111	122685467	SCN3B-upstream	355	DHS
chr11	122687584	122688339	SCN3B-upstream	754	DHS
chr11	122699867	122700369	SCN3B-upstream	501	DHS
chr11	122720699	122721428	SCN3B-upstream	728	DHS-CTCF
chr11	122724438	122725203	SCN3B-upstream	764	DHS-H3K4me3
chr11	122727087	122728019	SCN3B-upstream	931	DHS-H3K4me3
chr11	122734447	122734850	SCN3B-upstream	402	DHS-CTCF
chr11	122753220	122754743	SCN3B-upstream	1522	DHS-H3K4me3
chr11	122768467	122769094	SCN3B-upstream	626	DHS
chr11	122774939	122775090	SCN3B-upstream	150	DHS
chr11	122781513	122781869	SCN3B-upstream	355	DHS-CTCF
chr11	122852344	122852972	SCN3B-upstream	627	DHS
chr11	122854448	122855907	SCN3B-upstream	1458	H3K4me3
chr11	122891708	122892064	SCN3B-upstream	355	DHS-CTCF
chr11	122893840	122894196	SCN3B-upstream	355	DHS-CTCF
chr11	122894459	122894610	SCN3B-upstream	150	CTCF
chr11	122904527	122904883	SCN3B-upstream	355	DHs-CTCF
chr11	122918174	122918934	SCN3B-upstream	759	DHS
chr11	122924819	122925596	SCN3B-upstream	776	DHS-CTCF
chr11	122928499	122928650	SCN3B-upstream	150	DHS
chr11	122929044	122935064	SCN3B-upstream	6019	DHS-H3K4me3
chr11	122936114	122936939	SCN3B-upstream	824	DHS
chr11	122953924	122954857	SCN3B-upstream	932	DHS
chr11	122971033	122971922	SCN3B-upstream	888	DHS
chr11	122973893	122974520	SCN3B-upstream	626	DHS-CTCF
chr11	122981939	122983437	SCN3B-upstream	1497	DHS-CTCF
chr11	122987035	122987677	SCN3B-upstream	641	DHS
chr11	122989042	122989827	SCN3B-upstream	784	DHS
chr11	122992734	122993974	SCN3B-upstream	1239	DHS
chr11	123000505	123001007	SCN3B-upstream	501	DHS
chr11	123006575	123007203	SCN3B-upstream	627	DHS
chr11	123007813	123009030	SCN3B-upstream	1216	DHS
chr11	123014149	123014651	SCN3B-upstream	501	DHS
chr11	123015685	123016613	SCN3B-upstream	927	DHS
chr11	123034459	123034610	SCN3B-upstream	150	CTCF
chr11	123036219	123036370	SCN3B-upstream	150	CTCF
chr11	123036675	123037732	SCN3B-upstream	1056	DHS-CTCF
chr11	123038758	123039528	SCN3B-upstream	769	DHS
chr11	123043803	123046099	SCN3B-upstream	2295	DHS
chr11	123050637	123051527	SCN3B-upstream	889	DHS
chr11	123058346	123060165	SCN3B-upstream	1818	DHS-H3K4me3
chr11	123062826	123067075	SCN3B-upstream	4248	DHS-H3K4me3
chr11	123068271	123069153	SCN3B-upstream	881	DHS
chr11	123072594	123073801	SCN3B-upstream	1206	DHS
chr11	123077317	123077947	SCN3B-upstream	629	DHS
chr11	123091594	123092636	SCN3B-upstream	1041	DHS
chr11	123101929	123102558	SCN3B-upstream	628	DHS
chr11	123105823	123107304	SCN3B-upstream	1480	DHS-CTCF
chr11	123108826	123109717	SCN3B-upstream	890	DHS
chr11	123117668	123118433	SCN3B-upstream	764	DHS-CTCF
chr11	123122078	123122984	SCN3B-upstream	905	DHS
chr11	123131926	123132718	SCN3B-upstream	791	DHS-CTCF
chr11	123171804	123173403	SCN3B-upstream	1598	DHS-CTCF-H3K4me3
chr11	123173519	123173750	SCN3B-upstream	230	DHS
chr11	123175739	123175890	SCN3B-upstream	150	CTCF
chr11	123178623	123179427	SCN3B-upstream	803	DHS
chr11	123186491	123187253	SCN3B-upstream	761	DHS
chr11	123228539	123229671	SCN3B-upstream	1131	DHS-H3K4me3
chr11	123277953	123278580	SCN3B-upstream	626	DHS-CTCF
chr11	123298722	123299477	SCN3B-upstream	754	DHS
chr11	123300445	123302976	SCN3B-upstream	2530	DHS-H3K4me3
chr11	123305013	123305369	SCN3B-upstream	355	DHS-CTCF
chr11	123321126	123322015	SCN3B-upstream	888	DHS
chr11	123324624	123325448	SCN3B-upstream	823	DHS
chr11	123327723	123328514	SCN3B-upstream	790	DHS
chr11	123339505	123340550	SCN3B-upstream	1044	DHS
chr11	123344595	123346854	SCN3B-upstream	2258	DHS
chr11	123349001	123349628	SCN3B-upstream	626	DHS-CTCF
chr11	123354141	123354643	SCN3B-upstream	501	DHS
chr11	123361139	123361290	SCN3B-upstream	150	CTCF
chr11	123380279	123380906	SCN3B-upstream	626	DHS
chr11	123381824	123382455	SCN3B-upstream	630	DHS-CTCF
chr11	123416944	123417904	SCN3B-upstream	959	DHS
chr11	123425622	123425978	SCN3B-upstream	355	DHS-CTCF
chr11	123429339	123429490	SCN3B-upstream	150	DHS-CTCF
chr11	123430123	123432454	SCN3B-upstream	2330	DHS-CTCF-H3K4me3
chr11	123447711	123448067	SCN3B-upstream	355	DHS-CTCF
chr11	123451278	123451634	SCN3B-upstream	355	DHS-CTCF
chr11	123451839	123451990	SCN3B-upstream	150	CTCF
chr11	123460859	123461662	SCN3B-domain	802	DHS
chr11	123468619	123468770	SCN3B-domain	150	CTCF
chr11	123471603	123472514	SCN3B-domain	910	DHS
chr11	123486991	123487762	SCN3B-domain	770	DHS
chr11	123495671	123496312	SCN3B-domain	640	DHS
chr11	123499758	123500521	SCN3B-domain	762	DHS
chr11	123511669	123512025	SCN3B-domain	355	DHS-CTCF
chr11	123524414	123526046	SCN3B-domain	1631	DHS-H3K4me3
chr11	123566999	123567150	SCN3B-domain	150	CTCF
chr11	123578210	123578712	SCN3B-domain	501	DHS-CTCF
chr11	123581939	123582441	SCN3B-domain	501	DHS-CTCF
chr11	123610839	123613439	SCN3B-domain	2599	DHS-H3K4me3
chr11	123844339	123844998	SCN3B-domain	658	DHS
chr11	123940040	123940981	SCN3B-domain	940	DHS-CTCF-H3K4me3
chr11	123941903	123942540	SCN3B-domain	636	DHS-CTCF
chr11	123942679	123942830	SCN3B-domain	150	CTCF
chr11	123946596	123947494	SCN3B-domain	897	H3K4me3
chr11	123978856	123979212	SCN3B-domain	355	DHS-CTCF
chr11	123985623	123987404	SCN3B-domain	1780	DHS-H3K4me3
chr11	123994299	123994450	SCN3B-domain	150	DHS
chr11	124044643	124045145	SCN3B-domain	501	DHS-CTCF
chr11	124065537	124066301	SCN3B-domain	763	DHS
chr11	124146000	124146627	SCN3B-domain	626	DHS
chr11	124155610	124156362	SCN3B-domain	751	DHS-CTCF
chr11	124271982	124272836	SCN3B-domain	853	DHS-CTCF
chr11	124285236	124285592	SCN3B-domain	355	DHS-CTCF
chr11	124312322	124312678	SCN3B-domain	355	DHS
chr11	124337218	124338132	SCN3B-domain	913	DHS
chr11	124340211	124341243	SCN3B-domain	1031	DHS-H3K4me3
chr11	124351128	124352442	SCN3B-domain	1313	DHS-CTCF
chr11	124405612	124407033	SCN3B-domain	1420	DHS
chr11	124407607	124408656	SCN3B-domain	1048	DHS
chr11	124448425	124449224	SCN3B-domain	798	DHS-CTCF
chr11	124456093	124456595	SCN3B-domain	501	CTCF
chr11	124491963	124494318	SCN3B-domain	2354	DHS-H3K4me3
chr11	124503285	124503641	SCN3B-domain	355	DHS-CTCF
chr11	124513232	124514998	SCN3B-domain	1765	DHS-CTCF
chr11	124539014	124539370	SCN3B-domain	355	DHS-CTCF
chr11	124542451	124544685	SCN3B-domain	2233	DHS-H3K4me3
chr11	124546086	124546879	SCN3B-domain	792	DHS
chr11	124587409	124588730	SCN3B-domain	1320	DHS-H3K4me3
chr11	124595412	124596319	SCN3B-domain	906	DHS
chr11	124609226	124610866	SCN3B-domain	1639	DHS-CTCF-H3K4me3
chr11	124611059	124611210	SCN3B-domain	150	CTCF
chr11	124615242	124617445	SCN3B-domain	2202	DHS-CTCF-H3K4me3
chr11	124621643	124622426	SCN3B-domain	782	H3K4me3
chr11	124628138	124630128	SCN3B-domain	1989	DHS-CTCF-H3K4me3
chr11	124631403	124633420	SCN3B-domain	2016	DHS-CTCF-H3K4me3
chr11	124639756	124640384	SCN3B-domain	627	DHS
chr11	124648208	124648564	SCN3B-domain	355	CTCF
chr11	124663596	124663952	SCN3B-domain	355	DHS-CTCF
chr11	124668551	124671606	SCN3B-domain	3054	DHS-H3K4me3
chr11	124706188	124707959	SCN3B-domain	1770	DHS-CTCF
chr11	124708990	124710110	SCN3B-domain	1119	H3K4me3
chr11	124712975	124713477	SCN3B-domain	501	H3K4me3
chr11	124733080	124733711	SCN3B-domain	630	DHS
chr11	124735769	124736551	SCN3B-downstream	781	CTCF
chr11	124736959	124737250	SCN3B-downstream	290	CTCF
chr11	124737359	124737510	SCN3B-downstream	150	CTCF
chr11	124737628	124737984	SCN3B-downstream	355	CTCF
chr11	124738219	124738370	SCN3B-downstream	150	CTCF
chr11	124738879	124739030	SCN3B-downstream	150	CTCF
chr11	124745526	124747981	SCN3B-downstream	2454	DHS-CTCF-H3K4me3
chr11	124767938	124769643	SCN3B-downstream	1704	DHS
chr11	124770209	124771007	SCN3B-downstream	797	DHS
chr11	124786768	124787543	SCN3B-downstream	774	DHS
chr11	124790618	124791758	SCN3B-downstream	1139	DHS-H3K4me3
chr11	124804587	124805475	SCN3B-downstream	887	DHS
chr11	124813279	124813430	SCN3B-downstream	150	DHS-H3K4me3
chr11	124823306	124824840	SCN3B-downstream	1533	DHS-CTCF
chr11	124831857	124832484	SCN3B-downstream	626	DHS
chr11	124840939	124841090	SCN3B-downstream	150	DHS
chr11	124906696	124907198	SCN3B-downstream	501	DHS-H3K4me3
chr11	124932390	124934033	SCN3B-downstream	1642	DHS
chr11	124940389	124941147	SCN3B-downstream	757	DHS
chr11	124952850	124953477	SCN3B-downstream	626	DHS-CTCF
chr11	124961056	124962071	SCN3B-downstream	1014	DHS-H3K4me3
chr11	124980723	124982406	SCN3B-downstream	1682	CTCF
chr11	124984455	124984811	SCN3B-downstream	355	DHS-CTCF
chr11	124993990	124994510	SCN3B-downstream	519	DHS
chr11	124999659	124999810	SCN3B-downstream	150	DHS-CTCF
chr11	125011299	125011450	SCN3B-downstream	150	DHS-CTCF
chr11	125011619	125012002	SCN3B-downstream	382	DHS-CTCF
chr11	125033817	125041313	SCN3B-downstream	7495	DHS-CTCF-H3K4me3
chr11	125062021	125062649	SCN3B-downstream	627	DHS
chr11	125081436	125081792	SCN3B-downstream	355	CTCF
chr11	125084545	125085348	SCN3B-downstream	802	DHS
chr11	125094421	125095049	SCN3B-downstream	627	DHS-CTCF
chr11	125110831	125111583	SCN3B-downstream	751	DHS
chr11	125115025	125115783	SCN3B-downstream	757	DHS
chr11	125126879	125127030	SCN3B-downstream	150	DHS-CTCF
chr11	125127118	125127474	SCN3B-downstream	355	CTCF
chr11	125132587	125134069	SCN3B-downstream	1481	DHS
chr11	125145674	125146314	SCN3B-downstream	639	DHS
chr11	125157254	125157890	SCN3B-downstream	635	DHS
chr11	125170281	125171342	SCN3B-downstream	1060	DHS
chr11	125177639	125177790	SCN3B-downstream	150	CTCF
chr11	125184995	125185799	SCN3B-downstream	803	DHS
chr11	125208579	125209782	SCN3B-downstream	1202	DHS
chr11	125213460	125213962	SCN3B-downstream	501	DHS
chr11	125215554	125216623	SCN3B-downstream	1068	DHS-CTCF
chr11	125218259	125218410	SCN3B-downstream	150	DHS-CTCF
chr11	125218659	125219015	SCN3B-downstream	355	DHS-CTCF
chr11	125225132	125225488	SCN3B-downstream	355	DHS
chr11	125234459	125234730	SCN3B-downstream	270	DHS
chr11	125243427	125244197	SCN3B-downstream	769	DHS
chr11	125260557	125261494	SCN3B-downstream	936	DHS-CTCF
chr11	125274492	125275276	SCN3B-downstream	783	CTCF
chr11	125293146	125293502	SCN3B-downstream	355	DHS-CTCF
chr11	125298599	125298750	SCN3B-downstream	150	DHS-CTCF
chr11	125299039	125299395	SCN3B-downstream	355	DHS-CTCF
chr11	125303351	125303707	SCN3B-downstream	355	DHS-CTCF
chr11	125322442	125323069	SCN3B-downstream	626	DHS-CTCF
chr11	125327721	125328477	SCN3B-downstream	755	DHS
chr11	125364137	125366835	SCN3B-downstream	2697	DHS-H3K4me3
chr11	125379070	125379924	SCN3B-downstream	853	DHS
chr11	125384108	125385160	SCN3B-downstream	1051	DHS
chr11	125386942	125387796	SCN3B-downstream	853	DHS-H3K4me3
chr11	125438834	125440695	SCN3B-downstream	1860	DHS-CTCF-H3K4me3
chr11	125461073	125464031	SCN3B-downstream	2957	DHS-H3K4me3
chr11	125473699	125473850	SCN3B-downstream	150	CTCF
chr11	125494858	125497791	SCN3B-downstream	2932	DHS-CTCF-H3K4me3
chr11	125549348	125549704	SCN3B-downstream	355	CTCF
chr11	125594025	125594381	SCN3B-downstream	355	DHS-CTCF
chr11	125620559	125620710	SCN3B-downstream	150	CTCF
chr11	125642211	125643922	SCN3B-downstream	1710	DHS
chr11	125739459	125739690	SCN3B-downstream	230	DHS
chr11	125741330	125741686	SCN3B-downstream	355	DHS-CTCF
chr11	125743593	125744911	SCN3B-downstream	1317	DHS-CTCF-H3K4me3
chr11	125756864	125758861	SCN3B-downstream	1996	DHS-H3K4me3
chr11	125772658	125773627	SCN3B-downstream	968	DHS-H3K4me3
chr11	125773859	125774150	SCN3B-downstream	290	DHS-H3K4me3
chr11	125774259	125774410	SCN3B-downstream	150	DHS-H3K4me3
chr12	1098727	1101858	CACNA1C-upstream	3130	DHS-H3K4me3
chr12	1123018	1123662	CACNA1C-upstream	643	DHS
chr12	1175441	1175797	CACNA1C-upstream	355	DHS-CTCF
chr12	1192897	1193399	CACNA1C-upstream	501	DHS
chr12	1202225	1202854	CACNA1C-upstream	628	DHS-CTCF
chr12	1227111	1227613	CACNA1C-upstream	501	DHS-CTCF
chr12	1313805	1314560	CACNA1C-upstream	754	DHS-H3K4me3
chr12	1390875	1391654	CACNA1C-upstream	778	DHS
chr12	1415170	1415797	CACNA1C-upstream	626	DHS
chr12	1427671	1428667	CACNA1C-upstream	995	DHS
chr12	1538792	1539735	CACNA1C-upstream	942	DHS
chr12	1553032	1553811	CACNA1C-upstream	778	DHS-H3K4me3
chr12	1572353	1573666	CACNA1C-upstream	1312	DHS
chr12	1579092	1579720	CACNA1C-upstream	627	DHS
chr12	1583019	1584606	CACNA1C-upstream	1586	DHS
chr12	1598024	1598656	CACNA1C-upstream	631	DHS
chr12	1626281	1626637	CACNA1C-upstream	355	DHS-CTCF
chr12	1628139	1628910	CACNA1C-upstream	770	DHS
chr12	1638889	1640965	CACNA1C-upstream	2075	H3K4me3
chr12	1642299	1642450	CACNA1C-upstream	150	DHS
chr12	1654149	1654816	CACNA1C-upstream	666	DHS-CTCF
chr12	1684855	1686649	CACNA1C-upstream	1793	DHS
chr12	1686919	1687070	CACNA1C-upstream	150	CTCF
chr12	1687119	1687270	CACNA1C-upstream	150	CTCF
chr12	1692538	1693040	CACNA1C-upstream	501	DHS-CTCF
chr12	1699098	1705044	CACNA1C-upstream	5945	DHS-H3K4me3
chr12	1714131	1715789	CACNA1C-upstream	1657	DHS-CTCF-H3K4me3
chr12	1717339	1718247	CACNA1C-upstream	907	DHS
chr12	1720771	1721655	CACNA1C-upstream	883	DHS
chr12	1731894	1732521	CACNA1C-domain	626	DHS
chr12	1734327	1735103	CACNA1C-domain	775	DHS
chr12	1738604	1740156	CACNA1C-domain	1551	DHS-CTCF-H3K4me3
chr12	1740439	1740590	CACNA1C-domain	150	DHS
chr12	1743698	1744338	CACNA1C-domain	639	DHS-CTCF
chr12	1753559	1754317	CACNA1C-domain	757	DHS
chr12	1759147	1759930	CACNA1C-domain	782	DHS
chr12	1761931	1762559	CACNA1C-domain	627	DHS-CTCF
chr12	1769340	1769842	CACNA1C-domain	501	DHS
chr12	1770434	1772579	CACNA1C-domain	2144	DHS-H3K4me3
chr12	1772779	1772930	CACNA1C-domain	150	DHS-CTCF
chr12	1775539	1775690	CACNA1C-domain	150	CTCF
chr12	1777922	1778695	CACNA1C-domain	772	DHS
chr12	1799176	1801651	CACNA1C-domain	2474	DHS-H3K4me3
chr12	1805203	1805705	CACNA1C-domain	501	DHS
chr12	1820586	1821603	CACNA1C-domain	1016	DHS
chr12	1828242	1828869	CACNA1C-domain	626	DHS
chr12	1879008	1879510	CACNA1C-domain	501	DHS
chr12	1885562	1886330	CACNA1C-domain	767	DHS
chr12	1886933	1887435	CACNA1C-domain	501	DHS
chr12	1888781	1889539	CACNA1C-domain	757	DHS
chr12	1900219	1900721	CACNA1C-domain	501	DHS-CTCF
chr12	1905038	1907016	CACNA1C-domain	1977	DHS-CTCF-H3K4me3
chr12	1909790	1910146	CACNA1C-domain	355	DHS-CTCF
chr12	1913451	1914241	CACNA1C-domain	789	DHS
chr12	1915396	1916023	CACNA1C-domain	626	DHS
chr12	1918989	1919888	CACNA1C-domain	898	DHS
chr12	1920774	1922595	CACNA1C-domain	1820	DHS
chr12	1940140	1940776	CACNA1C-domain	635	DHS
chr12	1960139	1960960	CACNA1C-domain	820	DHS
chr12	1973948	1974603	CACNA1C-domain	654	H3K4me3
chr12	2036818	2037740	CACNA1C-domain	921	DHS
chr12	2049070	2049572	CACNA1C-domain	501	DHS-CTCF
chr12	2056187	2056816	CACNA1C-domain	628	DHS
chr12	2102079	2102230	CACNA1C-domain	150	DHS
chr12	2102562	2103804	CACNA1C-domain	1241	DHS
chr12	2112284	2114334	CACNA1C-domain	2049	DHS-H3K4me3
chr12	2118819	2118970	CACNA1C-domain	150	DHS-CTCF
chr12	2123139	2123290	CACNA1C-domain	150	DHS
chr12	2143915	2144762	CACNA1C-domain	846	DHS-CTCF-H3K4me3
chr12	2145459	2145710	CACNA1C-domain	250	CTCF
chr12	2158909	2159688	CACNA1C-domain	778	DHS
chr12	2160944	2164778	CACNA1C-domain	3833	DHS-CTCF-H3K4me3
chr12	2166372	2166728	CACNA1C-domain	355	DHS-CTCF
chr12	2172993	2173785	CACNA1C-domain	791	DHS-H3K4me3
chr12	2185077	2186001	CACNA1C-domain	923	DHS-H3K4me3
chr12	2193539	2194295	CACNA1C-domain	755	DHS
chr12	2262905	2263707	CACNA1C-domain	801	DHS
chr12	2270471	2271270	CACNA1C-domain	798	DHS
chr12	2271987	2273561	CACNA1C-domain	1573	DHS
chr12	2279273	2280156	CACNA1C-domain	882	DHS
chr12	2289149	2290301	CACNA1C-domain	1151	DHS
chr12	2292944	2293973	CACNA1C-domain	1028	DHS-CTCF
chr12	2307267	2307895	CACNA1C-domain	627	DHS
chr12	2325083	2325897	CACNA1C-domain	813	DHS
chr12	2339186	2339814	CACNA1C-domain	627	DHS-CTCF-H3K4me3
chr12	2340256	2341015	CACNA1C-domain	758	DHS-CTCF-H3K4me3
chr12	2353030	2353793	CACNA1C-domain	762	DHS
chr12	2364999	2365230	CACNA1C-domain	230	DHS-CTCF
chr12	2365512	2366572	CACNA1C-domain	1059	DHS
chr12	2367122	2367880	CACNA1C-domain	757	DHS
chr12	2368525	2369152	CACNA1C-domain	626	DHS
chr12	2373424	2375287	CACNA1C-domain	1862	DHS
chr12	2376611	2377379	CACNA1C-domain	767	DHS
chr12	2378047	2378674	CACNA1C-domain	626	DHS
chr12	2382517	2382873	CACNA1C-domain	355	DHS-CTCF
chr12	2391519	2391670	CACNA1C-domain	150	DHS-CTCF
chr12	2392671	2394627	CACNA1C-domain	1955	DHS-CTCF
chr12	2397128	2397630	CACNA1C-domain	501	DHS
chr12	2400368	2400724	CACNA1C-domain	355	DHS-CTCF
chr12	2403504	2405525	CACNA1C-domain	2020	DHS
chr12	2441357	2441859	CACNA1C-domain	501	DHS-CTCF
chr12	2445299	2446246	CACNA1C-domain	946	DHS
chr12	2448169	2448671	CACNA1C-domain	501	DHS
chr12	2450829	2451592	CACNA1C-domain	762	DHS
chr12	2467115	2468095	CACNA1C-domain	979	DHS
chr12	2468259	2468410	CACNA1C-domain	150	CTCF
chr12	2469539	2470096	CACNA1C-domain	556	DHS-CTCF
chr12	2491609	2491965	CACNA1C-domain	355	CTCF
chr12	2493719	2494631	CACNA1C-domain	911	DHS
chr12	2504541	2504897	CACNA1C-domain	355	DHS
chr12	2505274	2506321	CACNA1C-domain	1046	CTCF
chr12	2515816	2516318	CACNA1C-domain	501	CTCF
chr12	2603401	2604169	CACNA1C-domain	767	DHS-CTCF
chr12	2635539	2635690	CACNA1C-domain	150	DHS
chr12	2657419	2657570	CACNA1C-domain	150	CTCF
chr12	2692159	2692574	CACNA1C-domain	414	DHS-CTCF
chr12	2697559	2697710	CACNA1C-domain	150	CTCF
chr12	2722556	2723444	CACNA1C-domain	887	DHS
chr12	2724619	2725429	CACNA1C-domain	809	DHS
chr12	2733667	2734023	CACNA1C-domain	355	CTCF
chr12	2749319	2749470	CACNA1C-domain	150	CTCF
chr12	2749579	2750709	CACNA1C-domain	1129	DHS-CTCF
chr12	2783539	2783957	CACNA1C-domain	417	CTCF
chr12	2791759	2792436	CACNA1C-domain	676	DHS-CTCF
chr12	2800022	2801497	CACNA1C-domain	1474	DHS-CTCF-H3K4me3
chr12	2802559	2802710	CACNA1C-domain	150	CTCF
chr12	2842799	2842950	CACNA1C-downstream	150	CTCF
chr12	2848832	2849476	CACNA1C-downstream	643	DHS-CTCF
chr12	2861695	2862335	CACNA1C-downstream	639	DHS
chr12	2892911	2893691	CACNA1C-downstream	779	DHS-CTCF
chr12	2903148	2906035	CACNA1C-downstream	2886	DHS-H3K4me3
chr12	2906832	2907593	CACNA1C-downstream	760	DHS-CTCF
chr12	2907699	2907850	CACNA1C-downstream	150	CTCF
chr12	2913453	2914879	CACNA1C-downstream	1425	DHS
chr12	2921183	2923272	CACNA1C-downstream	2088	DHS-CTCF-H3K4me3
chr12	2943791	2944682	CACNA1C-downstream	890	DHS-CTCF-H3K4me3
chr12	2954261	2955761	CACNA1C-downstream	1499	DHS-CTCF
chr12	2962694	2963323	CACNA1C-downstream	628	DHS-CTCF
chr12	2985397	2988088	CACNA1C-downstream	2690	DHS-H3K4me3
chr12	2994407	2994763	CACNA1C-downstream	355	DHS-CTCF
chr12	2999422	3001369	CACNA1C-downstream	1946	DHS-H3K4me3
chr12	3002098	3002600	CACNA1C-downstream	501	DHS
chr12	3011364	3011992	CACNA1C-downstream	627	DHS
chr12	3053507	3054119	CACNA1C-downstream	611	DHS-CTCF
chr12	3067131	3070730	CACNA1C-downstream	3598	DHS-H3K4me3
chr12	3073150	3073788	CACNA1C-downstream	637	DHS-H3K4me3
chr12	3107852	3108619	CACNA1C-downstream	766	DHS
chr12	3109728	3110084	CACNA1C-downstream	355	CTCF
chr12	3113855	3114211	CACNA1C-downstream	355	CTCF
chr12	3143070	3143827	CACNA1C-downstream	756	DHS-CTCF
chr12	3145455	3145811	CACNA1C-downstream	355	DHS-CTCF
chr12	3150645	3151273	CACNA1C-downstream	627	DHS-CTCF
chr12	3155585	3156087	CACNA1C-downstream	501	DHS
chr12	3182570	3183644	CACNA1C-downstream	1073	DHS-CTCF
chr12	3185633	3187880	CACNA1C-downstream	2246	DHS-H3K4me3
chr12	3206134	3207381	CACNA1C-downstream	1246	DHS-H3K4me3
chr12	3225886	3227382	CACNA1C-downstream	1495	DHS
chr12	3228684	3229575	CACNA1C-downstream	890	DHS
chr12	3232015	3233054	CACNA1C-downstream	1038	DHS-CTCF
chr12	3236939	3237569	CACNA1C-downstream	629	DHS
chr12	3238480	3239107	CACNA1C-downstream	626	DHS
chr12	3242104	3242734	CACNA1C-downstream	629	DHS
chr12	3244572	3245213	CACNA1C-downstream	640	DHS-CTCF
chr12	3246331	3247085	CACNA1C-downstream	753	DHS
chr12	3260022	3261584	CACNA1C-downstream	1561	DHS
chr12	3277644	3278413	CACNA1C-downstream	768	DHS
chr12	3279811	3280564	CACNA1C-downstream	752	DHS
chr12	3294019	3294170	CACNA1C-downstream	150	DHS
chr12	3308398	3310497	CACNA1C-downstream	2098	DHS-H3K4me3
chr12	3311259	3311410	CACNA1C-downstream	150	CTCF
chr12	3311519	3311710	CACNA1C-downstream	190	CTCF
chr12	3312028	3312530	CACNA1C-downstream	501	DHS-CTCF
chr12	3312779	3312930	CACNA1C-downstream	150	CTCF
chr12	3317219	3317370	CACNA1C-downstream	150	CTCF
chr12	3320717	3321219	CACNA1C-downstream	501	CTCF
chr12	3326539	3328408	CACNA1C-downstream	1868	DHS
chr12	3345443	3346515	CACNA1C-downstream	1071	DHS
chr12	3361407	3362080	CACNA1C-downstream	672	DHS
chr12	3371179	3371330	CACNA1C-downstream	150	DHS-CTCF
chr12	3384494	3385131	CACNA1C-downstream	636	DHS-CTCF
chr12	3402867	3403494	CACNA1C-downstream	626	DHS
chr12	3404812	3405442	CACNA1C-downstream	629	DHS
chr12	3408519	3408670	CACNA1C-downstream	150	CTCF
chr12	3408983	3410071	CACNA1C-downstream	1087	DHS-CTCF
chr12	3413059	3413210	CACNA1C-downstream	150	DHS
chr12	3413416	3414186	CACNA1C-downstream	769	DHS
chr12	3422769	3423125	CACNA1C-downstream	355	DHS-CTCF
chr12	3423379	3423530	CACNA1C-downstream	150	CTCF
chr12	3424019	3424170	CACNA1C-downstream	150	CTCF
chr12	3424232	3424985	CACNA1C-downstream	752	DHS
chr12	3451199	3451555	CACNA1C-downstream	355	DHS-CTCF
chr12	3474914	3475671	CACNA1C-downstream	756	H3K4me3
chr12	3632339	3632690	CACNA1C-downstream	350	CTCF
chr12	3636291	3636793	CACNA1C-downstream	501	DHS
chr12	3663579	3663730	CACNA1C-downstream	150	CTCF
chr12	3750476	3751266	CACNA1C-downstream	789	DHS
chr12	3764688	3765044	CACNA1C-downstream	355	DHS-CTCF
chr12	3767552	3767908	CACNA1C-downstream	355	DHS-CTCF
chr12	3768139	3768290	CACNA1C-downstream	150	CTCF
chr12	3776779	3776930	CACNA1C-downstream	150	CTCF
chr12	3790439	3790827	CACNA1C-downstream	387	DHS-CTCF
chr12	3792828	3794454	CACNA1C-downstream	1625	DHS
chr12	3795819	3795970	CACNA1C-downstream	150	CTCF
chr12	3807235	3808250	CACNA1C-downstream	1014	DHS
chr12	3813639	3814681	CACNA1C-downstream	1041	DHS
chr12	3837228	3837982	CACNA1C-downstream	753	DHS
chr12	3852760	3853571	CACNA1C-downstream	810	DHS
chr12	3853819	3853970	CACNA1C-downstream	150	CTCF
chr12	3861129	3863223	CACNA1C-downstream	2093	DHS-CTCF-H3K4me3
chr12	3886394	3886750	CACNA1C-downstream	355	DHS-CTCF
chr12	3906852	3907208	CACNA1C-downstream	355	CTCF
chr12	3912982	3913484	CACNA1C-downstream	501	DHS-CTCF
