# Supplementary material for: Analysis of Brugada syndrome loci reveals that fine-mapping clustered GWAS hits enhances the annotation of disease-relevant variants
Source: Cell Rep Med. 2021 Apr 20;2(4):100250. doi: 10.1016/j.xcrm.2021.100250 (PMC8080235; doi:10.1016/j.xcrm.2021.100250)
Supplement: Data S1 — Tables S1–S8 [file mmc2.zip › Data S1/Table_S7_Genotypes_and_BrS.xlsx]

## Sheet: Sheet1
Table S7. Association analysis of genotypes with Brugada syndrome. Related to Figure 4B.
	Brugada syndrome		1KG-NFE			Wellderly-NFE			GTEx-NFE
	Yesa	Nob	Yesa	Nob	P-value	Yesa	Nob	P-value	Yesa	Nob	P-value
Hap1/1	45	38	67	337	5.47e-12	28	149	4.14e-10	61	294	3.36e-11
Hap1/2	12	71	86	318	1.78e-01	42	135	1.02e-01	74	281	2.21e-01
Hap1/3	11	72	76	328	2.72e-01	27	150	7.11e-01	63	292	4.16e-01
Hap1/4	4	79	21	383	1.00	1	176	3.72e-02	21	334	1.00
Hap2/2	3	80	26	378	4.47e-01	14	163	2.82e-01	18	337	7.78e-01
Hap3/4	2	81	10	394	1.00	4	173	1.00	9	346	1.00
Hap1/5	2	81	9	395	1.00	5	172	1.00	8	347	1.00
Hap2/4	1	82	11	393	7.00e-01	9	168	1.76e-01	11	344	4.78e-01
Hap1/8	1	82	0	404	1.70e-01	0	177	3.19e-01	0	355	1.90e-01
Hap2/7	1	82	0	404	1.70e-01	0	177	3.19e-01	0	355	1.90e-01
Hap2/6	1	82	0	404	1.70e-01	0	177	3.19e-01	0	355	1.90e-01
Hap2/3	0	83	58	346	1.82e-05	24	153	1.04e-04	41	314	2.08e-04
Hap3/3	0	83	18	386	5.33e-02	9	168	6.13e-02	26	329	7.49e-03
Hap3/5	0	83	7	397	6.09e-01	7	170	1.01e-01	8	347	3.62e-01
Hap2/5	0	83	5	399	5.94e-01	2	175	1.00	5	350	5.89e-01
Hap4/5	0	83	4	400	1.00	1	176	1.00	0	355	1.00
Hap1/9	0	83	2	402	1.00	1	176	1.00	3	352	1.00
Hap4/4	0	83	2	402	1.00	0	177	1.00	0	355	1.00
Hap2/11	0	83	1	403	1.00	0	177	1.00	0	355	1.00
Hap3/10	0	83	1	403	1.00	0	177	1.00	1	354	1.00
Hap2/9	0	83	0	404	1.00	1	176	1.00	0	355	1.00
Hap5/12	0	83	0	404	1.00	1	176	1.00	0	355	1.00
Hap5/5	0	83	0	404	1.00	1	176	1.00	0	355	1.00
Hap1/14	0	83	0	404	1.00	0	177	1.00	1	354	1.00
Hap1/15	0	83	0	404	1.00	0	177	1.00	1	354	1.00
Hap2/13	0	83	0	404	1.00	0	177	1.00	1	354	1.00
Hap3/13	0	83	0	404	1.00	0	177	1.00	1	354	1.00
Hap3/9	0	83	0	404	1.00	0	177	1.00	2	353	1.00
a Number of individuals carrying the tested genotype.
b Number individuals not carrying the tested genotype.
Significance obtained with Fisher’s exact test. Results were considered significant when p-value < 1.79e-03 (0.05/28) based on the number of genotypes tested.
