# Supplementary material for: Analysis of Brugada syndrome loci reveals that fine-mapping clustered GWAS hits enhances the annotation of disease-relevant variants
Source: Cell Rep Med. 2021 Apr 20;2(4):100250. doi: 10.1016/j.xcrm.2021.100250 (PMC8080235; doi:10.1016/j.xcrm.2021.100250)
Supplement: Data S1 — Tables S1–S8 [file mmc2.zip › Data S1/Table_S4_significant_SNVs.xlsx]

## Sheet: Sheet1
Table S4. List of common (MAF ≥ 5%) and low-frequency SNVs (MAF = 0.5-5%) reaching significance in at least one of the three case-control association analysis.
Near significant and non-significant SNVs either from the same or adjacent blocks are also included. Related to Figures 2D and S2.
Significant associations
					BrS	gnomAD-NFE		1KG-NFE		Wellderly-NFE		GTEx-NFE
SNVa	Classification	Chrom	Position	Closest gene	RAFb	RAFb	P-valuec	RAFb	P-valuec	RAFb	P-valuec	RAFb	P-valuec
rs13079586-T	Common	chr3	37806927	ITGA9	0.291	0.312	6.19e-01	0.358	1.12e-01	0.000	5.53e-29	0.354	1.28e-01
rs6801957-T	Common	chr3	38767315	SCN10A	0.733	0.391	2.30e-19	0.408	6.34e-15	0.380	7.25e-15	0.413	4.56e-14
rs6799257-A	Common	chr3	38767603	SCN10A	0.901	0.735	1.11e-07	0.767	4.80e-05	0.758	5.26e-05	0.746	5.58e-06
rs9836859-C	Common	chr3	38771902	SCN10A	0.907	0.736	3.83e-08	0.766	1.27e-05	0.760	2.81e-05	0.746	1.92e-06
rs6790396-C	Common	chr3	38771925	SCN10A	0.727	0.395	2.96e-18	0.410	2.53e-14	0.385	5.83e-14	0.423	7.05e-13
rs9874633-A	Common	chr3	38771994	SCN10A	0.895	0.706	5.07e-09	0.736	2.66e-06	0.712	8.35e-07	0.717	3.72e-07
rs10428132-T	Common	chr3	38777554	SCN10A	0.727	0.395	2.95e-18	0.410	2.53e-14	0.385	5.83e-14	0.423	7.05e-13
rs10428168-T	Common	chr3	38780059	SCN10A	0.855	0.659	1.33e-08	0.677	1.28e-06	0.666	2.19e-06	0.659	1.76e-07
rs76311228-A	Common	chr7	82356131	PCLO	0.087	0.077	5.67e-01	0.095	8.85e-01	0.000	1.18e-08	0.082	7.60e-01
rs2248852-G	Common	chr10	16859400	RSU1	0.959	0.848	5.07e-06	0.873	4.85e-04	0.888	6.20e-03	0.848	2.47e-05
rs7922184-T	Common	chr10	17098539	CUBN	0.581	0.533	2.19e-01	0.472	9.27e-03	0.000	2.97e-64	0.538	3.48e-01
rs56155993-G	Common	chr10	17879106	MRC1	0.285	0.116	2.81e-09	0.024	3.76e-25	0.034	1.57e-16	0.111	9.71e-08
rs55877356-C	Low-frequency	chr11	17271206	VIM	0.093	0.025	9.15e-06	0.028	3.72e-04	0.036	7.64e-03	0.024	1.20e-04
rs7946204-A	Common	chr11	117080781	PCSK7	0.988	0.905	1.36e-05	1.00	3.07e-02	0.554	9.93e-32	0.738	1.97e-17
rs182050213-G	Low-frequency	chr11	118937361	HYOU1 - VPS11	0.058	0.009	4.76e-06	0.009	1.37e-04	0.008	6.55e-04	0.007	7.65e-05
rs73618154-G	Low-frequency	chr11	125216353	PKNOX2	0.105	0.032	1.53e-05	0.038	8.55e-04	0.074	2.47e-01	0.037	6.99e-04
rs73618158-G	Low-frequency	chr11	125216622	PKNOX2	0.122	0.033	4.83e-07	0.040	1.04e-04	0.074	7.64e-02	0.045	4.76e-04
rs73618163-T	Low-frequency	chr11	125218891	PKNOX2	0.110	0.033	4.98e-06	0.038	3.87e-04	0.071	1.37e-01	0.045	2.87e-03
rs10848517-G	Common	chr12	1654183	ERC1 - FBXL14	0.541	0.307	3.63e-10	0.319	7.22e-08	0.316	8.58e-07	0.385	2.76e-04
Other associations
					BrS	gnomAD-NFE		1KG-NFE		Wellderly-NFE		GTEx-NFE
SNVa	Classification	Chrom	Position	Closest gene	RAFb	RAFb	P-valuec	RAFb	P-valuec	RAFb	P-valuec	RAFb	P-valuec
rs62242446-T	Low-frequency*	chr3	38780190	SCN10A	0.953	0.952	1.00	0.938	0.593	0.957	0.828	0.945	0.850
rs62242447-T	Low-frequency*	chr3	38780566	SCN10A	0.959	0.952	0.857	0.938	0.369	0.957	1.00	0.942	0.457
rs62242448-C	Common	chr3	38780619	SCN10A	0.872	0.740	3.34e-05	0.735	7.80e-05	0.719	5.77e-05	0.763	1.82e-03
rs73064548-G	Common	chr3	38823837	SCN10A	0.355	0.240	8.42e-04	0.283	6.63e-02	0.222	1.25e-03	0.279	6.17e-02
rs7430283-G	Common	chr3	38749615	SCN10A	0.977	0.913	9.79e-04	0.916	3.41e-03	0.908	2.27e-03	0.913	3.14e-03
a Nucleotides following each rs correspond to the risk allele in the Brugada syndrome cohort.
b Risk Allele Frequency.
c P-values obtained in case-control association analysis when comparing Brugada syndrome patients with non-Finnish European individuals from gnomAD (gnomAD-NFE), 1000 Genomes (1KG-NFE), Wellderly (Wellderly-NFE) and GTEx (GTEx-NFE).
Significance established with the Bonferroni corrected a level of p-value 2.39e-5 (0.05/2,121) for common SNVs and p-value 4.06e-5 (0.05/1,232) for low-frequency SNVs.
* These variants are low-frequency according to gnomAD database but common according to 1KG and GTEx datasets.
