# Supplementary material for: Analysis of Brugada syndrome loci reveals that fine-mapping clustered GWAS hits enhances the annotation of disease-relevant variants
Source: Cell Rep Med. 2021 Apr 20;2(4):100250. doi: 10.1016/j.xcrm.2021.100250 (PMC8080235; doi:10.1016/j.xcrm.2021.100250)
Supplement: Data S1 — Tables S1–S8 [file mmc2.zip › Data S1/Table_S6_logistic regressions_HAPs and SNVs.xlsx]

## Sheet: Logistic regressions-haplotypes
Table S6. Analysis of haplotypes and single SNVs with risk of Brugada syndrome using logistic regression models assuming a recessive, dominant or multiplicative inheritance after adjusting for gender. Related to Figure 4A.
Comparison between Brugada syndrome cases and 1KG-NFE individuals.
		Hom_test_haplotype (%)a		Het_test_haplotype (%)b		No_test_haplotype (%)c		Recessive model			Dominant model			Multiplicative model
Haplotype	test allele	BrS	1KG NFE	BrS	1KG NFE	BrS	1KG NFE	OR (95% CI)	P-value	BICd	OR (95% CI)	P-value	BICd	OR (95% CI)	P-value	BICd
Hap1	TACCATT	45 (54.2)	67 (16.6)	30 (36.1)	194 (48)	8 (9.6)	143 (35.4)	6.28 (3.7 - 10.67)	1.09e-11	387923	4.83 (2.24 - 10.39)	5.63e-05	412.78	3.81 (2.55 - 5.7)	6.31e-11	384.46
Hap2	CACGAGT	3 (3.6)	26 (6.4)	15 (18.1)	161 (39.9)	65 (78.3)	217 (53.7)	0.61 (0.18 - 2.13)	4.43e-01	434.27	0.33 (0.19 - 0.59)	1.47e-04	418.64	0.42 (0.25 - 0.69)	6.13e-04	421.16
Hap3	CGGGGGC	0 (0)	18 (4.5)	13 (15.7)	152 (37.6)	70 (84.3)	234 (57.9)	NA	9.86e-01	429.13	0.24 (0.23 - 0.46)	1.25e-05	411.38	0.25 (0.14 - 0.47)	1.19e-05	409.72
Hap4	CACGAGC	0 (0)	2 (0.5)	7 (8.4)	46 (11.4)	76 (91.6)	356 (88.1)	NA	9.85e-01	434.62	0.66 (0.28 - 1.54)	3.36e-01	433.93	0.65 (0.28 - 1.51)	3.22e-01	433.86
Hap5	CACGGGC	0 (0)	0 (0)	2 (2.4)	25 (6.2)	81 (97.6)	379 (93.8)	NA	NA	428.74	0.38 (0.09 - 1.65)	1.96e-01	432.79	0.38 (0.09 - 1.65)	1.96e-01	432.79
Hap6	TACCAGT	0 (0)	0 (0)	1 (1.2)	0 (0)	82 (98.8)	404 (100)	NA	NA	428.74	NA	9.86e-01	434.20	NA	9.86e-01	434.20
Hap7	TGCCATT	0 (0)	0 (0)	1 (1.2)	0 (0)	82 (98.8)	404 (100)	NA	NA	428.74	NA	9.86e-01	434.35	NA	9.86e-01	434.35
Hap8	TACGATT	0 (0)	0 (0)	1 (1.2)	0 (0)	82 (98.8)	404 (100)	NA	NA	428.74	NA	9.84e-01	434.35	NA	9.84e-01	434.35
Hap9	CACCATT	0 (0)	0 (0)	0 (0)	2 (0.5)	83 (100)	402 (99.5)	NA	NA	428.74	NA	9.83e-01	432.14	NA	9.83e-01	432.14
Hap10	CGGGGGT	0 (0)	0 (0)	0 (0)	1 (0.2)	83 (100)	403 (99.8)	NA	NA	428.74	NA	9.88e-01	432.14	NA	9.88e-01	432.14
Hap11	TAGGGGT	0 (0)	0 (0)	0 (0)	1 (0.2)	83 (100)	403 (99.8)	NA	NA	428.74	NA	9.88e-01	429.64	NA	9.88e-01	429.64
Hap12	CGCGAGT	0 (0)	0 (0)	0 (0)	0 (0)	83 (100)	404 (100)	NA	NA	NA	NA	NA	NA	NA	NA	NA
Hap13	CACGATT	0 (0)	0 (0)	0 (0)	0 (0)	83 (100)	404 (100)	NA	NA	NA	NA	NA	NA	NA	NA	NA
Hap14	CAGGGGC	0 (0)	0 (0)	0 (0)	0 (0)	83 (100)	404 (100)	NA	NA	NA	NA	NA	NA	NA	NA	NA
Hap15	CGGCGGC	0 (0)	0 (0)	0 (0)	0 (0)	83 (100)	404 (100)	NA	NA	NA	NA	NA	NA	NA	NA	NA
aNumber of Brugada syndrome cases and 1000KG-NFE controls carrying two tested haplotypes (homozygous).
bNumber of Brugada syndrome cases and 1000 KG-NFE controls carrying only one tested haplotypes (heterozygous).
cNumber of Brugada syndrome cases and 1KG-NFE controls not carrying the tested haplotypes. Individuals might carry any other haplotype combination other than the tested haplotype.
dBayestian information criterion.
Logistic regression results are shown as odds ratis (OR) with 95% confidence interval (95% CI). Threshold of significance, p-value < 3.33e-03 (0.05/15) based on the number of haplotypes tested.
NA: Not Analyzed
Comparison between Brugada syndrome cases and Wellderly-NFE individuals.
		Hom_test_haplotype (%)a		Het_test_haplotype (%)b		No_test_haplotype (%)c		Recessive model			Dominant model			Multiplicative model
Haplotype	test allele	BrS	Wellderly	BrS	Wellderly	BrS	Wellderly	OR (95% CI)	P-value	BICd	OR (95% CI)	P-value	BICd	OR (95% CI)	P-value	BICd
Hap1	TACCATT	45 (54.2)	28 (15.8)	30 (36.1)	76 (42.9)	8 (9.6)	73 (41.2)	4.96 (2.61 - 9.44)	1.05E-06	266.43	6.99 (2.92 - 16.75)	1.28E-05	266.21	3.37 (2.17 - 5.24)	6.61E-08	257.20
Hap2	CACGAGT	3 (3.6)	14 (7.9)	15 (18.1)	78 (44.1)	65 (78.3)	85 (48)	0.52 (0.13 - 2.08)	3.57E-01	290.43	0.27 (0.14 - 0.51)	7.36E-05	274.17	0.36 (0.2 - 0.63)	3.84E-04	276.89
Hap3	CGGGGGC	0 (0)	9 (5.1)	13 (15.7)	62 (35)	70 (84.3)	106 (59.9)	NA	9.82E-01	283.96	0.29 (0.14 - 0.59)	6.56E-04	278.38	0.3 (0.15 - 0.58)	3.71E-04	276.02
Hap4	CACGAGC	0 (0)	0 (0)	7 (8.4)	15 (8.5)	76 (91.6)	162 (91.5)	NA	NA	285.79	1.09 (0.38 - 3.11)	8.67E-01	291.32	1.09 (0.38 - 3.11)	8.67E-01	291.32
Hap5	CACGGGC	0 (0)	1 (0.6)	2 (2.4)	16 (9)	81 (97.6)	160 (90.4)	NA	9.87E-01	289.86	0.32 (0.07 - 1.57)	1.61E-01	288.95	0.33 (0.08 - 1.45)	1.43E-01	288.55
Hap6	TACCAGT	0 (0)	0 (0)	1 (1.2)	0 (0)	82 (98.8)	177 (100)	NA	NA	285.79	NA	9.87E-01	290.83	NA	9.87E-01	290.83
Hap7	TGCCATT	0 (0)	0 (0)	1 (1.2)	0 (0)	82 (98.8)	177 (100)	NA	NA	NA	NA	9.87E-01	NA	NA	9.87E-01	NA
Hap8	TACGATT	0 (0)	0 (0)	1 (1.2)	0 (0)	82 (98.8)	177 (100)	NA	NA	NA	NA	9.85E-01	NA	NA	9.85E-01	NA
Hap9	CACCATT	0 (0)	0 (0)	0 (0)	2 (1.1)	83 (100)	175 (98.9)	NA	NA	285.79	NA	9.89E-01	290.05	NA	9.89E-01	290.05
Hap10	CGGGGGT	0 (0)	0 (0)	0 (0)	0 (0)	83 (100)	177 (100)	NA	NA	285.79	NA	NA	290.05	NA	NA	290.05
Hap11	TAGGGGT	0 (0)	0 (0)	0 (0)	0 (0)	83 (100)	177 (100)	NA	NA	285.79	NA	NA	287.07	NA	NA	287.07
Hap12	CGCGAGT	0 (0)	0 (0)	0 (0)	1 (0.6)	83 (100)	176 (99.4)	NA	NA	285.79	NA	9.89E-01	291.09	NA	9.89E-01	291.09
Hap13	CACGATT	0 (0)	0 (0)	0 (0)	0 (0)	83 (100)	177 (100)	NA	NA	NA	NA	NA	NA	NA	NA	NA
Hap14	CAGGGGC	0 (0)	0 (0)	0 (0)	0 (0)	83 (100)	177 (100)	NA	NA	NA	NA	NA	NA	NA	NA	NA
Hap15	CGGCGGC	0 (0)	0 (0)	0 (0)	0 (0)	83 (100)	177 (100)	NA	NA	NA	NA	NA	NA	NA	NA	NA
aNumber of Brugada syndrome cases and Wellderly-NFE controls carrying two tested haplotypes (homozygous).
bNumber of Brugada syndrome cases and Wellderly-NFE controls carrying only one tested haplotypes (heterozygous).
cNumber of Brugada syndrome cases and Wellderly-NFE controls not carrying the tested haplotypes. Individuals might carry any other haplotype combination other than the tested haplotype.
dBayestian information criterion.
Logistic regression results are shown as odds ratis (OR) with 95% confidence interval (95% CI). Threshold of significance, p-value < 3.33e-03 (0.05/15) based on the number of haplotypes tested.
NA: Not Analyzed
Comparison between Brugada syndrome cases and GTEx-NFE individuals.
		Hom_test_haplotype(%)a		Het_test_haplotype(%)b		No_test_haplotype (%)c		Recessive model			Dominant model			Multiplicative model
Haplotype	test allele	BrS	GTEx	BrS	GTEx	BrS	GTEx	OR (95% CI)	P-value	BICd	OR (95% CI)	P-value	BICd	OR (95% CI)	P-value	BICd
Hap1	TACCATT	45 (54.21)	61 (17.18)	30 (36.14)	171 (48.17)	8 (9.64)	123 (34.65)	5.8 (3.44 - 9.76)	3.71e-11	390.08	5.24 (2.44 - 11.28)	2.23e-05	409.30	3.66 (2.48 - 5.41)	6.65e-11	383.27
Hap2	CACGAGT	3 (3.61)	18 (5.07)	15 (18.07)	132 (31.18)	65 (78.31)	205 (57.75)	0.79 (0.22 - 2.78)	7.12e-01	434.16	0.38 (0.22 - 0.67)	8.19e-04	421.78	0.47 (0.28 - 0.77)	3.07e-03	424.26
Hap3	CGGGGGC	0	26 (31.33)	13 (15.66)	125 (35.21)	70 (84.34)	204 (57.46)	NA	9.83e-01	423.89	0.24 (0.13 - 0.45)	8.45e-06	409.70	0.25 (0.14 - 0.46)	7.69e-06	406.75
Hap4	CACGAGC	0	0	7 (8.43)	41 (11.55)	76 (91.57)	314 (88.45)	NA	NA	428.22	0.66 (0.28 - 1.53)	3.28e-01	433.27	0.66 (0.28 - 1.53)	3.28e-01	433.27
Hap5	CACGGGC	0	0	2 (2.41)	21 (25.3)	81 (97.60)	334 (94.08)	NA	NA	428.22	0.38 (0.09 - 1.66)	1.99e-01	432.20	0.38 (0.09 - 1.66)	1.99e-01	432.20
Hap6	TACCAGT	0	0	1 (1.20)	0	82 (98.80)	355 (100)	NA	NA	428.22	NA	9.86e-01	431.33	NA	9.86e-01	431.33
Hap7	TGCCATT	0	0	1 (1.20)	0	82 (98.80)	355 (100)	NA	NA	428.22	NA	9.86e-01	431.33	NA	9.86e-01	431.33
Hap8	TACGATT	0	0	1 (1.20)	0	82 (98.80)	355 (100)	NA	NA	428.22	NA	9.85e-01	429.85	NA	9.84e-01	429.85
Hap9	CACCATT	0	0	0	5 (1.41)	83 (100)	350 (98.59)	NA	NA	428.22	NA	9.82e-01	431.98	NA	9.82e-01	431.98
Hap10	CGGGGGT	0	0	0	1 (0.28)	83 (100)	354 (99.72)	NA	NA	428.22	NA	9.88e-01	433.78	NA	9.88e-01	433.78
Hap11	TAGGGGT	0	0	0	0	83 (100)	355 (100)	NA	NA	428.22	NA	NA	428.22	NA	NA	428.22
Hap12	CGCGAGT	0	0	0	0	83 (100)	355 (100)	NA	NA	428.22	NA	NA	428.22	NA	NA	428.22
Hap13	CACGATT	0	0	0	2 (0.56)	83 (100)	353 (94.44)	NA	NA	428.22	NA	9.83e-01	433.26	NA	9.83e-01	433.26
Hap14	CAGGGGC	0	0	0	1 (0.28)	83 (100)	354 (99.72)	NA	NA	428.22	NA	9.88e-01	433.78	NA	9.88e-01	433.78
Hap15	CGGCGGC	0	0	0	1 (0.28)	83 (100)	354 (99.72)	NA	NA	428.22	NA	9.89e-01	434.06	NA	9.89e-01	434.06
aNumber of Brugada syndrome cases and GTEx-NFE controls carrying two tested haplotypes (homozygous).
bNumber of Brugada syndrome cases and GTEx-NFE controls carrying only one tested haplotypes (heterozygous).
cNumber of Brugada syndrome cases and GTEx-NFE controls not carrying the tested haplotypes. Individuals might carry any other haplotype combination other than the tested haplotype.
dBayestian information criterion.
Logistic regression results are shown as odds ratis (OR) with 95% confidence interval (95% CI). Threshold of significance, p-value < 3.33e-03 (0.05/15) based on the number of haplotypes tested.
NA: Not Analyzed

## Sheet: Logistic regressions-SNVs
Comparison between Brugada syndrome and 1KG-NFE (Wellderly-NFE and GTEx-NFE were not tested).
		Hom_test_allele (%)a		Het_test_allele (%)b		No_test_allele (%)c		Recessive model			Dominant model			Multiplicative model
SNV	test allele	BrS	1KG-NFE	BrS	1KG-NFE	BrS	1KG-NFE	OR (95% CI)	P-value	BICd	OR (95% CI)	P-value	BICd	OR (95% CI)	P-value	BICd
rs6801957	T	46 (55.4)	67 (16.6)	31 (37.4)	195 (48.3)	6 (7.2)	142 (35.1)	6.7 (3.94 - 11.42)	2.55e-12	384.57	6.46 (2.73 - 15.33)	2.29e-05	407.70	4.31 (2.84 - 6.54)	6.59e-12	376.43
rs6799257	A	69 (83.1)	234 (57.9)	14 (16.9)	151 (37.4)	0 (0)	19 (4.7)	3.79 (2.04 - 7.04)	2.56e-05	413.56	-	9.85e-01	428.54	3.66 (2.01 - 6.66)	2.16e-05	411.65
rs9836859	C	70 (84.3)	233 (57.7)	13 (15.7)	152 (37.6)	0 (0)	19 (4.7)	4.2 (2.22 - 7.93)	9.96e-06	410.80	-	9.85e-01	428.54	4.03 (2.17 - 7.47)	9.51e-06	408.96
rs6790396	C	45 (54.2)	69 (17.1)	32 (38.6)	192 (47.5)	6 (7.2)	143 (35.4)	6.06 (3.57 - 10.27)	2.30e-11	389.47	6.58 (2.77 - 15.6)	1.92e-05	407.07	4.05 (2.69 - 6.1)	2.07e-11	379.97
rs9874633	A	68 (81.9)	215 (53.2)	15 (18.1)	163 (40.3)	0 (0)	26 (6.4)	4.19 (2.29 - 7.68)	3.37e-06	408.88	-	9.83e-01	425.66	3.99 (2.23 - 7.12)	2.97e-06	406.09
rs10428132	T	46 (55.4)	69 (17.1)	30 (36.1)	192 (47.5)	7 (8.4)	143 (35.4)	6.46 (3.8 - 10.98)	5.44e-12	386.18	5.58 (2.48 - 12.53)	3.14e-05	410.06	4.03 (2.68 - 6.06)	2.10e-11	379.95
rs10428168	T	63 (75.9)	182 (45)	18 (21.7)	181 (44.8)	2 (2.4)	41 (10.1)	4.02 (2.31 - 6.99)	8.46e-07	407.27	4.41 (1.03 - 18.86)	4.53e-02	428.91	3.32 (2.02 - 5.44)	2.12e-06	406.95
a Number of Bugada syndrome cases and 1000 Genomes-NFE individuals carrying two tested alleles (homozygous).
b Number of Brugada syndrome cases and 1000 Genomes-NFE individuals carrying only one tested allele (heterozygous).
c Number of Brugada syndrome cases and 1000 Genomes-NFE individuals not carrying the tested allele.
dBayestian information criterion.
Logistic regression results are shown as odds ratis (OR) with 95% confidence interval ( 95% CI). Threshold of significance, p-value < 7.14e-03 (0.05/7) based on the number of SNVs tested.
